# Supplementary material for: Trajectories and influencing factors of psychological distress in nasopharyngeal carcinoma patients receiving radiotherapy (incorporating genetic factors): a multicenter longitudinal study
Source: Front Oncol. 2025 Aug 27;15:1640266. doi: 10.3389/fonc.2025.1640266 (PMC12421446; doi:10.3389/fonc.2025.1640266)
Supplement: Supplementary file 9 [file DataSheet1.xlsx]

## Sheet: T1
Number	1. Gender:	1、Age：	1. Professional Information:	1. Educational Level:	1. Income situation:（1-2,2-3,3-5,5-10,&gt;10）k	1、Height	1. Weight	1、Health insurance method	1、Residence	1、Caregiver status	Location of onset	First, please select the number that best represents the average level of pain you have experienced in the past week (including today) (1 represents no pain, 10 represents extreme pain, and the level of pain increases as the number increases).
1	Woman	44	Other	Middle School	0	155	51	Residents' medical insurance in the area	Rural area	Lover	Right side	2
2	Man	87	Retirement	Technical Secondary School	2-3	158	68	Employee Medical Insurance	Town/City	Children	Left side	3
3	Man	51	Worker	Middle School	3-5	168	76	Residents' medical insurance in the area	Town/City	oneself	Left side	3
4	Man	52	Other	Middle School	1-2	163	72	Residents' medical insurance in the area	City	Lover	Right side	2
5	Man	55	Freelance work	Primary School	2-3	167	64	Residents' medical insurance in the area	Town/City	Children	Left side	3
6	Man	42	Freelance work	Junior College	3-5	165	81	Employee Medical Insurance	City	oneself	Left side	3
7	Man	63	Farmer	Primary School	0	148	50	Resident Medical Insurance	Town/City	Children	Left side	3
8	Man	40	Unemployed	High School	0	160	56	Urban residents' medical insurance	City	Lover	Right side	2
9	Man	67	Farmer	Primary School	0	162	59.5	Residents' medical insurance in the area	Town/City	Lover	Left side	3
10	Man	70	Farmer	Primary School	0	168	59.5	Resident Medical Insurance	Rural area	Children	Left side	1
11	Man	62	Unemployed	Middle School	0	168	68	Resident Medical Insurance	City	Children	Left side	2
12	Man	60	Employee	Junior College	3-5	167	76.5	Employee Medical Insurance	City	Children	Left side	3
13	Man	52	Employee	Middle School	3-5	175	67	Employee Medical Insurance	City	oneself	Right side	3
14	Man	60	Freelance work	High School	3-5	160	60	Employee Medical Insurance	City	Lover	Left side	3
15	Woman	52	Farmer	Primary School	0	158	62	Rural medical insurance	Rural area	Lover	Right side	5
16	Man	33	Farmer	Middle School	0	175	62	Rural medical insurance	Rural area	oneself	Left side	4
17	Man	47	Freelance work	Middle School	2-3	165	77	Rural medical insurance	Rural area	oneself	Left side	3
18	Woman	55	None	Middle School	0	157	55	Rural medical insurance	Rural area	Children	Right side	3
19	Man	66	Unemployed	High School	2-3	164	82	Employee Medical Insurance	Town/City	Children	Right side	2
20	Man	43	Farmer	Middle School	1-2	172	74	Rural medical insurance	Rural area	oneself	Right side	4
21	Woman	57	Farmer	Middle School	0	150	46	Rural medical insurance	Rural area	Children	Bilateral	5
22	Man	34	Employee	High School	3-5	168	77.5	Employee Medical Insurance	City	oneself	Left side	4
23	Man	59	Retirement	Technical Secondary School	0	175	77	Resident Medical Insurance	City	Children	Right side	3
24	Woman	54	Farmer	Primary School	0	145	46	Resident Medical Insurance	Rural area	Children	Left side	5
25	Man	41	Farmer	Middle School	3-5	178	62	Resident Medical Insurance	Rural area	Lover	Left side	4
26	Man	52	Farmer	High School	1-2	162	69	Resident Medical Insurance	Rural area	Children	Right side	4
27	Woman	67	Farmer	Primary School	0	157	48	Urban residents' medical insurance	City	Son	Right side	3
28	Man	35	Farmer	Primary School	2-3	169	55	Resident Medical Insurance	City	oneself	Right side	5
29	Man	45	Farmer	Primary School	1-2	150	43	Resident Medical Insurance	Town/City	Lover	Left side	4
30	Man	57	Farmer	Primary School	0	170	72	Resident Medical Insurance	City	Lover	Right side	3
31	Man	49	Farmer	Primary School	0	169	82	Rural medical insurance	Rural area	Lover	Bilateral	4
32	Man	64	Other	High School	0	173	63	Rural medical insurance	Rural area	Lover	Left side	2
33	Man	37	Other	Middle School	3-5	169	53	Rural medical insurance	Rural area	oneself	Left side	6
34	Woman	48	Farmer	Middle School	0	156	47	Rural medical insurance	Rural area	Lover	Left side	4
35	Woman	53	Self-employed individual	Middle School	3-5	157	66	Resident Medical Insurance	City	Children	Left side	3
36	Man	29	Other	Middle School	3-5	167	71	Resident Medical Insurance	City	oneself	Right side	3
37	Man	46	teacher	Undergraduate degree	5-10	165	92	Employee Medical Insurance	City	Lover	Right side	3
38	Man	34	Waiter	Technical Secondary School	3-5	175	51	Resident Medical Insurance	City	oneself	Right side	1
39	Man	47	Construction workers	Middle School	5-10	169	60	Resident Medical Insurance	Town/City	oneself	Bilateral	6
40	Man	64	Retirement	High School	3-5	160	51	Employee Medical Insurance	City	Children	Right side	1
41	Man	63	Farmer	Middle School	0	168	72	Resident Medical Insurance	Town/City	Children	Right side	3
42	Man	55	Farmer	Middle School	2-3	160	60	Rural medical insurance	Rural area	Children	Right side	4
43	Man	39	Employee	Technical Secondary School	5-10	172	64	Employee Medical Insurance	City	oneself	Right side	4
44	Man	58	Farmer	Middle School	0	173	80	Resident Medical Insurance	Rural area	Lover	Bilateral	3
45	Man	45	Employee	Technical Secondary School	5-10	168	66	Employee Medical Insurance	City	oneself	Right side	3
46	Man	37	Employee	High School	3-5	180	52	Resident Medical Insurance	City	oneself	Right side	6
47	Man	65	Driver	Middle School	0	163	65	Resident Medical Insurance	Rural area	Children	Right side	5
48	Man	45	Freelance work	Middle School	3-5	169	70	Township Medical Insurance	Town/City	Lover	Left side	3
49	Man	32	Self-employed individual	Middle School	0	173	90	Self-funded	Town/City	Lover	Left side	3
50	Man	57	Unemployed	Primary School	0	175	65	City residents' medical insurance	Town/City	Lover	Left side	4
51	Woman	31	Employee	Junior College	3-5	158	50	City Employees' Medical Insurance	City	Lover	Right side	3
52	Man	43	Self-employed individual	Middle School	3-5	165	57	Self-funded	City	Lover	Right side	1
53	Woman	50	Civil Servant	Junior College	3-5	161	57.5	City Employees' Medical Insurance	City	oneself	Left side	1
54	Man	40	Driver	Middle School	3-5	172	70	Urban residents' medical insurance	City	Lover	Left side	1
55	Woman	66	Other	Primary School	0	155	50	Rural medical insurance	Rural area	Lover	Left side	3
56	Man	43	Other	Middle School	2-3	180	82	Rural medical insurance	Rural area	Lover	Right side	4
57	Man	48	Other	Primary School	1-2	168	86	Township Medical Insurance	Town/City	oneself	Right side	1
58	Woman	33	Other	Middle School	1-2	159	45	Urban resident medical insurance	City	Lover	Right side	2
59	Woman	71	Retirement	Junior College	2-3	158	46	Urban resident medical insurance	Rural area	Children	Right side	3
60	Woman	29	Freelance work	Technical Secondary School	3-5	158	41	Rural medical insurance	City	boyfriend	Left side	8
61	Man	55	Other	Middle School	0	168	68	Employee medical insurance within the region	Town/City	Children	Left side	3
62	Man	39	Farmer	Primary School	1-2						Bilateral	2
63	Man	61	Farmer	Middle School	1-2						Left side	2
64	Man	59	Farmer	Primary School	1-2						Right side	3
65	Woman	47	Professional technicians	High School	3-5	158	41	Urban resident medical insurance	City	Lover	Left side	3
66	Man	33	Worker	High School	3-5	169	75	Resident Medical Insurance	Town/City	Lover	Right side	3
67	Woman	40	Self-employed individual	Junior College	3-5	155	47	Resident Medical Insurance	Town/City	Lover	Bilateral	6
68	Man	56	Worker	High School	3-5	167	72	Urban resident medical insurance	City	Lover	Right side	3
69	Woman	57	Farmer	Middle School	0	153	70	Rural medical insurance	Rural area	Lover	Right side	3
70	Man	58	Self-employed individual	High School	3-5	160	60	Resident Medical Insurance	City	Lover	Right side	3
71	Man	38	Self-employed individual	Middle School	3-5	170	66	Rural medical insurance	Rural area	Lover	Left side	6
72	Man	58	Worker	Middle School	3-5	160	48	Urban resident medical insurance	Rural area	Lover	Bilateral	4
73	Man	41	Public officials	Undergraduate degree	3-5	178	79	Urban resident medical insurance	City	oneself	Right side	3
74	Man	59	Self-employed individual	Middle School	1-2	174	74	Rural medical insurance	Rural area	Children	Bilateral	2
75	Woman	54	Farmer	Primary School	0	152	57	Rural medical insurance	Rural area	Son	Left side	5
76	Man	48	Farmer	Middle School	0	160	53	Rural medical insurance	Rural area	oneself	Right side	6
77	Man	56	Farmer	Middle School	0	165	75	Rural medical insurance	Rural area	Children	Right side	3
78	Man	47	Farmer	Middle School	1-2	173	76	Rural medical insurance	Rural area	oneself	Left side	2
79	Man	45	Self-employed individual	Middle School	2-3	170	72	Resident Medical Insurance	Rural area	oneself	Left side	4
80	Man	62	Farmer	High School	0	168	55	Rural medical insurance	Rural area	Children	Bilateral	2
81	Man	40	Farmer	High School	2-3	175	52	Rural medical insurance	Rural area	oneself	Right side	2
82	Woman	40	Farmer	Primary School	0	150	61	Rural medical insurance	Rural area	Lover	Left side	3
83	Man	63	Rural area	Middle School	1-2	160	60	Rural medical insurance	Rural area	Lover	Left side	4
84	Man	52	Worker	Middle School	3-5	165	60	Urban resident medical insurance	Town/City	Lover	Left side	4
85	Man	67	Farmer	Primary School	1-2	162	48	Resident Medical Insurance	Town/City	Children	Right side	4
86	Man	26	Farmer	Middle School	3-5	168	58	Resident Medical Insurance	Rural area	oneself	Left side	2
87	Man	35	Worker	Junior College	3-5	175	60	Self-funded	City	Lover	Left side	3
88	Man	45	Farmer	Middle School	1-2	170	57	Resident Medical Insurance	Rural area	oneself	Right side	5
89	Man	36	Cattle and horses	Primary School	1-2	156	46.5	Rural medical insurance	Rural area	oneself	Right side	2
90	Man	70	Retirement	Middle School	0	168	44	Resident Medical Insurance	Town/City	Lover	Left side	6
91	Man	36	Self-employed individual	Undergraduate degree	5-10	163	42	Self-funded	City	oneself	Left side	7
92	Man	61	Security guard	Middle School	3-5	170	60	Resident Medical Insurance	City	Children	Left side	5
93	Man	42	Farmer	Middle School	0	168	60	Rural medical insurance	Rural area	Son	Right side	2
94	Man	55	Worker	Middle School	3-5	162	49.5	Resident Medical Insurance	Rural area	Children	Left side	4
95	Man	44	Farmer	Primary School	3-5	168	59	Self-funded	Rural area	Children	Right side	3
96	Man	79	Farmer	Primary School	0	168	55	Resident Medical Insurance	Nanning	Son	Left side	4
97	Man	40	Farmer	High School	2-3	175	52	Rural medical insurance	Rural area	oneself	Right side	2
98	Man	40	Farmer	Primary School	0	150	61	Rural medical insurance	Rural area	Lover	Left side	4
99	Woman	52	Worker	Middle School	3-5	165	60	Urban resident medical insurance	Town/City	Lover	Left side	4
100	Man	35	Worker	Junior College	3-6	175	60	Self-funded	City	Lover	Left side	5
101	Man	61	Security guard	Middle School	3-7	170	60	Resident Medical Insurance	City	Children	Left side	5
102	Man	42	Farmer	Middle School	0	168	60	Rural medical insurance	Rural area	Son	Right side	4
103	Man	55	Worker	Middle School	3-5	162	49.5	Resident Medical Insurance	Rural area	Children	Left side	4
104	Man	44	Farmer	Primary School	3-5	168	59	Self-funded	Rural area	Children	Right side	3
105	Man	79	Farmer	Primary School	0	168	55	Resident Medical Insurance	Nanning	Son	Left side	4
106	Man	58	Farmer	Middle School	0	163	77	Rural medical insurance	Rural area	Son, daughter	Right side	2
107	Woman	43	Farmer	Middle School	0	163	63	New Rural Cooperative Medical Insurance	Rural area	Lover	Right side	3
108	Man	42	Worker	Technical Secondary School	3000	162	80kg	Urban resident medical insurance	Long'an County, Guangxi Province	Lover	Right side	2
109	Woman	58	Worker	Middle School	1-2	162	64	Rural medical insurance	Rural area	Lover	Left side	2
110	Woman	33	Farmer	Primary School	0	160	59	Poorest population	Rural area	Lover, Son	Left side	5
111	Man	40	Freelance work	Primary School	0	160	58kg	Self-funded	Hechi	None	Right side	1
112	Man	38	Self-employed individual	Middle School	1-2	168	60	Rural medical insurance	Rural area	oneself	Left side	3
113	Man	52	Farmer	High School	0	151	45	Urban resident medical insurance	Town/City	oneself	Right side	1
114	Man	64	Farmer	Middle School	0	160	49	City residents' medical insurance	Town/City	oneself	Left side	1
115	Man	49	Other	Technical Secondary School	3000k	167	64	District Medical Insurance	City	Lover	Right side	1
116	Woman	34	Civil Servant of the State	Middle School	<1	148	62	Employee	Rural area	Unaccompanied person	Right side	1
117	Man	63	Farmer	Middle School	1-2	157	62	Rural medical insurance	Rural area	Lover	Right side	3
118	Man	48	Farmer	Middle School	1-2	160	98	Rural medical insurance	Rural area	oneself	Left side	4
119	Woman	47	Farmer	Primary School	0	146	52	New Rural Cooperative Medical Scheme	Rural area	Lover	Left side	2
120	Man	72	Farmer	Middle School	1-2	162	62	Rural medical insurance	Rural area	Lover	Left side	3
121	Man	59	Unemployed individuals	Middle School	2-3	165	53	Urban residents' medical insurance	Town/City	Lover	Left side	4
122	Woman	28	Unemployed	Undergraduate degree	0	158	52	Urban resident medical insurance	City	Lover	Right side	2
123	Man	51	Farmer	Middle School	<1	163	64	Self-funded	Rural area	Lover	Right side	4
124	Woman	54	Farmer	Middle School	<1	158	58.5	Rural medical insurance	Rural area	Lover	Left side	3
125	Woman	34	Employee	Graduate student	5-10	165	52	City Employees' Medical Insurance	City	oneself	Right side	3
126	Woman	47	Self-employed individual	Primary School	2-3	156	76	Urban residents' medical insurance	City	Children	Left side	1
127	Man	36	Farmer	Middle School	1-2	182	88	Self-funded	Town/City	Children	Left side	2
128	Woman	31	Farmer	Middle School	1-2	145	46	City residents' medical insurance	City	Children	Right side	3
129	Man	62	Worker	Middle School	3-5	173	88	Self-funded	City	Children	Right side	2
130	Man	46	Self-employed individual	High School	1-2	160	57	Rural medical insurance	Rural area	oneself	Right side	3
131	Man	52	Agriculture	Middle School	Around 10,000 yuan per year	167	76	New Rural Cooperative Medical Scheme	Rural area	Children	Left side	1
132	Man	35	Other	Junior College	6k	170	55	Urban resident medical insurance	Rural area	girlfriend	Left side	1
133	Man	38	Other	Middle School	3k	170	54	Urban residents	City	Lover	Left side	1
134	Man	56	Other	Middle School	0	165	47	New Rural Cooperative Medical Scheme	Rural area	wife	Right side	1
135	Man	18	student	Primary School	0	156	31	Urban residents' medical insurance	City	Parents	Left side	3
136	Man	47	Worker	Middle School	3-5	170	68	Urban Employee Medical Insurance	City	oneself	Left side	2
137	Man	40	Employee	Middle School	3-5	172	52	Self-funded	Nanning	Lover	Right side	5
138	Man	46	Self-employed individual	Middle School	3-5	167	76	Urban residents' medical insurance	Town/City	oneself	Left side	3
139	Man	37	Self-employed individual	High School	2-3	162	48	Rural medical insurance	Rural area	oneself	Left side	6
140	Man	50	Farmer	Middle School	1-2	156	59	Self-funded	Rural area	Lover	Right side	3
141	Man	49	Farmer	Middle School	1-2	177	61	Urban resident medical insurance	City	oneself	Left side	4
142	Man	61	Retirement	High School	2-3	175	99	Urban residents' medical insurance	City	Lover	Right side	2
143	Man	62	Farmer	Middle School	0	152	49	Rural medical insurance	Rural area	oneself	Right side	1
144	Man	47	Worker	High School	3-5	165	71	Self-funded	Town/City	oneself	Right side	3
145	Man	37	Farmer	Middle School	3-5	173	53	Urban resident medical insurance	City	oneself	Left side	1
146	Man	55	Farmer	Middle School	1-2	159	53	Rural medical insurance	Rural area	Lover	Left side	1
147	Man	40	Employee	Junior College	3-5	178	75	Self-funded	City	oneself	Right side	2
148	Woman	64	Retirement	High School	2-3	167	60	Self-funded	City	Children	Right side	2
149	Man	51	Freelance work	Primary School	0	161	66	New Rural Cooperative Medical Scheme	In the town	Lover	Right side	3
150	Man	44	None	Primary School	0	170	53	New Rural Cooperative Medical Scheme	Rural area	oneself	Right side	3
151	Man	57	Farmer	Primary School	3-5	159	66	New Rural Cooperative Medical Scheme	Rural area	oneself	Left side	3
152	Man	46	None	Primary School	0	158	51	No (The new rural cooperative medical care was just registered yesterday)	Rural area	oneself	Right side	4
153	Man	59	Farmer	Middle School	1-2	165	62	New Rural Cooperative Medical Scheme	Rural area	Lover	Left side	4
154	Man	47	Unemployed	Middle School	0	170	62.6	Rural medical insurance	Town/City	Lover	Left side	2
155	Man	53	Farmer	Middle School	1-2	170	67	Self-funded	Rural area	Lover	Right side	2
156	Woman	35	Worker	High School	3-5	162	54	Urban resident medical insurance	Town/City	Lover	Right side	2
157	Man	51	Freelance work	Middle School	1-2	164	75	Urban residents' medical insurance	City	oneself	Left side	5
158	Woman	56	Retirement	Junior College	2-3	159	59	Medical Insurance for Employees Working in Different Locations	County town	Son	Left side	4
159	Man	62	Unemployed	Middle School	0	172	71	Urban residents' medical insurance	Town/City	Lover	Left side	2
160	Man	23	Employee	Junior College	0	167	103.5	Urban residents' medical insurance	City	Parents	Bilateral	2
161	Man	31	Unemployed	Middle School	0	180	69	Self-funded	Rural area	None	Right side	2
162	Woman	38	Makeup Artist	Middle School	2-3	167	66	New Rural Cooperative Medical Scheme	Town/City	Lover	Right side	2
163	Man	37	Self-employed individual	Middle School	3-5	174	62	Resident Medical Insurance	Town/City	oneself	Bilateral	2
164	Woman	64	None	Middle School	0	148	56	Urban residents' medical insurance	City	Children	Left side	2
165	Man	45	Freelance work	Middle School	3-5	165	83.5	Resident Medical Insurance	City	oneself	Left side	3
166	Man	53	Farmer	Middle School	0	153	39	Rural medical insurance	Rural area	Lover	Right side	4
167	Woman	48	None	Primary School	0	155	57	New Rural Cooperative Medical Scheme	City	Lover	Right side	4
168	Man	59	Retirement	Middle School	2-3	166	71	Urban resident medical insurance	City	Daughter	Left side	4
169	Man	56	Farmer	Primary School	0	159	52.5	Urban residents' medical insurance	Rural area	Children	Right side	4
170	Man	32	Worker	Middle School	3-5	165	62	Urban resident medical insurance	Town/City	Lover	Bilateral	4
171	Man	52	Farmer	Primary School	0	166	57	Self-funded	Rural area	Children	Left side	5
172	Man	30	Freelance work	High School	3-5	180	86.5	City residents' medical insurance	City	oneself	Right side	4
173	Man	46	Farmer	Primary School	2-3	165	72	New Rural Cooperative Medical Scheme	Town/City	Lover	Left side	4
174	Woman	48	Other	Junior College	2-3	153	51	Urban resident medical insurance	City	Son	Bilateral	6
175	Man	66	Farmer	Primary School	1-2	158	46	Rural medical insurance	Rural area	brother	Bilateral	4
176	Man	33	Farmer	Primary School	0	166	65	Rural medical insurance	Rural area	oneself	Left side	4
177	Woman	40	Farmer	Middle School	2-3	159	62	New Rural Cooperative Medical Scheme	Rural area	sister	Right side	3
178	Woman	30	Self-employed individual	Junior College	3-5	150	43	Urban residents' medical insurance	City	Parents	Right side	2
179	Man	51	Employee	Junior College	3-5	173	80	Self-funded	City	Lover	Right side	2
180	Man	57	Freelance work	Middle School	1-2	156	57	Rural medical insurance	Rural area	oneself	Left side	3
181	Woman	57	Farmer	Primary School	0	149	55	Urban residents' medical insurance	Rural area	Children	Left side	4
182	Man	52	Security guard	High School	2-3	165	68	Urban resident medical insurance	Rural area	Daughter	Right side	2
183	Woman	54	Farmer	Primary School	0	148	53	Rural medical insurance	Rural area	Children	Left side	3
184	Man	44	Farmer	Middle School	0	151	42	Rural medical insurance	Rural area	oneself	Right side	4
185	Man	36	Farmer	High School	0	161	50	Rural medical insurance	Rural area	oneself	Right side	2
186	Man	59	Farmer	Primary School	0	155	42	Rural medical insurance	Rural area	Children	Left side	1
187	Woman	49	Other	Middle School	0	157	55	Rural medical insurance	Rural area	Children	Right side	6
188	Man	40	Unemployed	Middle School	0	170	57	Urban residents' medical insurance	City	oneself	Right side	3
189	Woman	42	Farmer	Primary School	0	160	54	Rural medical insurance	Rural area	oneself	Left side	5
190	Man	56	Unemployed	Middle School	0	165	65	Self-funded	Rural area	oneself	Bilateral	2
191	Man	43	Assembly line	Primary School	1-2	158	52	New Rural Cooperative Medical Scheme	Rural area	oneself	Left side	3
192	Man	50	County Government	Technical Secondary School	8—	168	89	Urban resident medical insurance	Town/City	Lover	Left side	3
193	Man	55	None	Primary School	0	162	55	New Rural Cooperative Medical Scheme	Town/City	Lover	Left side	2
194	Woman	57	None	Primary School	0	151	45.5	New Rural Cooperative Medical Scheme	Town/City	child	Bilateral	3
195	Man	64	Self-employed individual	High School	1-2	173	57	Rural medical insurance	Rural area	oneself	Right side	2
196	Woman	31	Self-employed individual	High School	0	158	59	Rural medical insurance	Rural area	Lover	Right side	6
197	Woman	64	Agriculture	Primary School	1k	145	51	New Rural Cooperative Medical Scheme	Rural area	Son	Right side	1
198	Man	37	Farmer	Primary School	0	175	71	Rural medical insurance	Rural area	Lover	Right side	2
199	Man	33	Freelance work	High School	3-5	171	72	Self-funded	Rural area	oneself	Bilateral	5
200	Man	64	Retirement	Middle School	0	162	52	Residents of the city	Rural area	None	Left side	5
201	Man	35	Unemployed	Primary School	0	160	52	New Rural Cooperative Medical Scheme	Rural area	None	Left side	5
202	Man	58	Other	Middle School	0	160	70	Residents of the city	Rural area	Daughter	Left side	1
203	Woman	60	Farmer	Primary School	1-2	145	45	New Rural Cooperative Medical Scheme	Rural area	Son-in-law	Right side	3
204	Man	33	Unemployed	Middle School	0	173	48	New Rural Cooperative Medical Scheme	Rural area	Lover	Left side	3
205	Man	38	Freelance work	Junior College	7-8k	164	73	New Rural Cooperative Medical Scheme	Rural area	None	Left side	2
206	Man	73	Retirement	High School	4—5	162	59	Urban resident medical insurance	Rural area	None	Right side	3
207	Man	23	Employee	Junior College	3-5	167	67	Self-funded	City	oneself	Left side	2
208	Woman	48	Employee	Junior College	3-5	152	59	Urban resident medical insurance	Town/City	Lover	Right side	2
209	Man	47	Employee	Technical Secondary School	3k	165	69	City Employees	Rural area	oneself	Left side	1
210	Man	38	Freelance work	Junior College	5—10	186	82	Self-funded	City	oneself	Bilateral	3
211	Man	61	Unemployed	High School	3-5	175	65	Urban resident medical insurance	City	Lover	Right side	3
212	Woman	36	Employee	Junior College	3-5	159	54	Urban resident medical insurance	Town/City	Lover	Left side	5
213	Man	61	Farmer	Middle School	3-5	167	67.5	New Rural Cooperative Medical Scheme	Rural area	oneself	Left side	1
214	Woman	57	Farmer	Middle School	0	157	62.5	Rural medical insurance	Rural area	Children	Left side	6
215	Woman	45	Farmer	Middle School	2-3	148	42	City residents' medical insurance	Rural area	Lover	Right side	4
216	Man	52	Farmer	High School	2-3	158	45	Rural medical insurance	Rural area	Lover	Right side	4
217	Woman	47	Farmer	Primary School	1-2	155	64	Residents of the city	Rural area	oneself	Left side	2
218	Woman	31	Professional technicians	Undergraduate degree	3-5	156	46	Urban resident medical insurance	Town/City	oneself	Right side	4
219	Man	48	Farmer	Middle School	1-2	170	63	Rural medical insurance	Rural area	Lover	Left side	4
220	Woman	26	Professional technicians	Junior College	3-5	162	63	Self-funded	Town/City	oneself	Left side	4
221	Man	41	None	Middle School	0	177	67	New Rural Cooperative Medical Scheme	Town/City	oneself	Bilateral	2
222	Man	62	None	Primary School	0	166	65	New Rural Cooperative Medical Scheme	City	oneself	Left side	2
223	Man	51	Worker	High School	5—10	174	77	Self-funded	City	oneself	Left side	1
224	Woman	53	None	Primary School	0	153	37	Residents of the city	Rural area	oneself	Left side	2
225	Man	62	Cement worker	Primary School	3-5	163	69	New Rural Cooperative Medical Scheme	Rural area	Daughter	Left side	3
226	Man	59	None	Primary School	0	174	76	New Rural Cooperative Medical Scheme	Rural area	oneself	Left side	3
227	Man	53	Civil Servant	Undergraduate degree	3-5	175	67	Urban resident medical insurance	City	oneself	Left side	5
228	Man	39	Unemployed	High School	0	170	73	City residents' medical insurance	Town/City	oneself	Right side	4
229	Man	47	Farmer	Middle School	0	172	69	Rural medical insurance	Rural area	oneself	Right side	2
230	Woman	60	None	Middle School	0	158	49	New Rural Cooperative Medical Scheme	City	Daughter	Left side	8
231	Man	61	None	Middle School	0	170	61.5	New Rural Cooperative Medical Scheme	City	Lover	Right side	3
232	Man	42	Professional technicians	Undergraduate degree	3-5	170	70	Urban resident medical insurance	City	oneself	Right side	7
233	Woman	57	Farmer	Middle School	0	148	51.5	Rural medical insurance	Rural area	Children	Right side	3
234	Man	60	Farmer	Primary School	0	152	61	New Rural Cooperative Medical Scheme	Rural area	wife	Right side	3
235	Man	40	Auxiliary police officer	Middle School	3-5	168	61	Urban resident medical insurance	Town/City	Lover	Left side	3
236	Man	49	Self-employed individual	High School	3-5	163	78	Self-funded	Town/City	Lover	Left side	3
237	Man	59	Farmer	Middle School	0	160	50.5	Rural medical insurance	Rural area	Lover	Right side	5
238	Man	32	Farmer	High School	0	165	75	Self-funded	Rural area	oneself	Left side	2
239	Man	62	Farmer	Middle School	0	170	69	Rural medical insurance	Rural area	Lover	Left side	5
240	Woman	44	Civil Servant	Undergraduate degree	5—10	156	54	Urban resident medical insurance	Town/City	Lover	Right side	6
241	Man	66	Farmer	Middle School	0	162	46	Rural medical insurance	Rural area	Lover	Bilateral	5
242	Man	52	Farmer	Middle School	0	175	67	Rural medical insurance	Rural area	oneself	Left side	5
243	Man	38	Farmer	Middle School	3-5	158	50	Rural medical insurance	Rural area	oneself	Right side	8
244	Man	46	Employee	Junior College	5—10	156	67	Self-funded	City	oneself	Left side	4
245	Man	34	State-owned enterprise	Middle School	5—10	170	87	Urban resident medical insurance	Town/City	father	Bilateral	2
246	Woman	40	Freelance work	Middle School	2-3	153	58	New Rural Cooperative Medical Scheme	Rural area	oneself	Left side	2
247	Woman	53	None	Primary School	0	153	43	New Rural Cooperative Medical Scheme	City	Daughter	Left side	4
248	Man	61	Self-employed individual	Primary School	3-5	164	74	New Rural Cooperative Medical Scheme	Rural area	oneself	Bilateral	3
249	Woman	34	Freelance work	High School	2-3	160	54.5	New Rural Cooperative Medical Scheme	Rural area	Lover	Right side	3
250	Woman	56	Farmer	Middle School	0	150	50	Rural medical insurance	Rural area	Lover	Left side	6
251	Man	38	Professional technicians	Junior College	3-5	165	63	Self-funded	City	Lover	Left side	5
252	Man	54	Farmer	Middle School	0	162	59.5	Rural medical insurance	Rural area	oneself	Left side	3
253	Man	55	None	Middle School	0	162	63.5	None	Rural area	Daughter	Right side	2
254	Woman	58	Farmer	Farmer	0	148	51	Self-funded	Rural area	Daughter	Right side	8
255	Man	43	Farmer	Middle School	0	165	52	Rural medical insurance	Rural area	oneself	Left side	3
256	Man	47	Farmer	Primary School	2-3	165	61	New Rural Cooperative Medical Scheme	Rural area	oneself	Left side	3
257	Man	48	Employee	High School	3-5	161	70	Self-funded	City	oneself	Left side	2
258	Man	55	Farmer	Middle School	0	162	62	Self-funded	Rural area	oneself	Right side	2
259	Man	49	Farmer	Middle School	0	169	57	Rural medical insurance	Rural area	oneself	Bilateral	4
260	Man	42	Unemployed	Middle School	0	171	76	Self-funded	Rural area	oneself	Left side	2
261	Woman	51	Farmer	Middle School	0	151	57	Self-funded	Rural area	Lover	Left side	4
262	Man	48	Farmer	Middle School	0	163	56	Resident Medical Insurance	City	oneself	Left side	4
263	Man	58	Employee	Junior College	3-5	173	62.5	Urban resident medical insurance	Town/City	oneself	Left side	5
264	Man	58	None	Middle School	0	160	52.5	New Rural Cooperative Medical Scheme	Rural area	oneself	Left side	3
265	Woman	35	None	Undergraduate degree	0	155	54	New Rural Cooperative Medical Scheme	Town/City	Lover	Left side	3
266	Woman	18	student	High School	0	163	57	None	Town/City	mother	Right side	2
267	Man	34	Farmer	High School	3-5	171	76	Rural medical insurance	Rural area	oneself	Right side	3
268	Man	45	Village official	Technical Secondary School	3-5	165	78	New Rural Cooperative Medical Scheme	Rural area	oneself	Left side	3
269	Man	37	Other	High School	3-5	164	68	Self-funded	City	oneself	Right side	3
270	Woman	45	None	Undergraduate degree	3-5	155	51	Employee Medical Insurance	City	oneself	Right side	3
271	Man	59	None	Middle School	0	174	70	New Rural Cooperative Medical Scheme	Rural area	Son	Right side	3
272	Woman	54	None	Middle School	0	147	44	New Rural Cooperative Medical Scheme	Rural area	Lover	Right side	4
273	Man	37	None	Middle School	0	173	47	New Rural Cooperative Medical Scheme	Rural area	Lover	Left side	4
274	Man	52	Worker	High School	6—8	158	71	Self-funded	City	Lover	Left side	2
275	Man	39	Freelance work	High School	3-5	170	65	Urban and rural residents' medical insurance	Rural area	oneself	Left side	3
276	Man	49	Self-employed individual	Middle School	3-5	160	53	Urban and rural residents' medical insurance	Town/City	oneself	Right side	1
277	Woman	39	Farmer	Primary School	0	163	50	Self-funded	Rural area	Son	Left side	2
278	Man	56	Farmer	Primary School	1-2	162	77	Rural residents' medical insurance	City	oneself	Right side	2
279	Man	42	Assembly line	Middle School	3-5	163	75	Urban and rural residents' medical insurance	Rural area	oneself	Left side	3
280	Man	42	Self-employed individual	High School	3-5	166	62	Urban and rural residents' medical insurance	City	oneself	Left side	3
281	Woman	64	Farmer	Primary School	3-5	158	50	Urban and rural residents' medical insurance	Rural area	Lover	Left side	4
282	Man	19	student	High School	0	162	52	Urban and rural residents' medical insurance	Town/City	Parents	Left side	2

## Sheet: T2
Number	1、Height	1. Weight	First, please select the number that best represents the average level of pain you have experienced in the past week (including today) (1 represents no pain, 10 represents extreme pain, and the level of pain increases as the number increases).
1	162	59.5	4
2	168	59.5	4
3	168	68	5
4	175	62	4
5	158	68	5
6	168	76	3
7	167	64	2
8	160	56	4
9	175	67	4
10	168	77.5	4
11	165	57	1
12	169	70	2
13	172	70	3
14	160	60	3
15	153	70	4
16	175	62	4
17	158	41	3
18	170	66	4
19	155	51	2
20	163	72	2
21	165	81	3
22	148	50	4
23	167	76.5	3
24	160	60	4
25	158	62	5
26	165	77	3
27	157	55	4
28	164	82	2
29	172	74	4
30	150	46	5
31	168	77.5	4
32	175	77	3
33	145	46	5
34	178	62	4
35	162	69	4
36	157	48	3
37	169	55	5
38	150	43	4
39	170	72	5
40	169	82	4
41	173	63	2
42	169	53	6
43	156	47	5
44	157	66	3
45	167	71	3
46	165	92	4
47	175	51	4
48	169	60	6
49	160	51	1
50	168	72	4
51	169	70	3
52	173	90	5
53	175	65	4
54	158	50	3
55	165	57	1
56	161	57.5	1
57	172	70	1
58	155	50	3
59	180	82	4
60	168	86	1
61	159	45	2
62	158	46	3
63	158	41	8
64	168	68	3
65	167	72	2
66	153	70	2
67	160	60	5
68	158	41	3
69	169	75	3
70	155	47	6
71	167	72	3
72	153	70	3
73	160	60	3
74	170	66	6
75	160	48	5
76	178	79	3
77	174	74	5
78	152	57	5
79	160	53	6
80	165	75	3
81	173	76	2
82	170	72	4
83	168	55	5
84	175	52	2
85	150	61	5
86	160	60	4
87	165	60	4
88	162	48	4
89	168	58	2
90	175	60	3
91	170	57	5
92	156	46.5	2
93	168	44	6
94	163	42	7
95	170	60	5
96	168	60	2
97	162	49.5	4
98	168	59	3
99	168	55	4
100	158	57.5	2
101	140	50	4
102	155	63	2
103	168	48	4
104	168	52	4
105	163	54	2
106	160	75	4
107	158	57.5	3
108	170	72	2
109	150	53	4
110	160	50	2
111	180	82	3
112	165	44	5
113	172	69	2
114	141	34	2
115	161	63	2
116	153	55	3
117	169	58	5
118	163	78	3
119	165	68	4
120	156	48	3
121	160	50	4
122	165	75	5
123	170	70	4
124	156	48	6
125	160	50	6
126	160	54	4
127	160	61	4
128	173	73	5
129	165	67	4
130	165	92	6
131	175	65	6
132	150	50	4
133	140	50	4
134	162	64	4
135	167	62	4
136	158	52	3
137	165	52	1
138	182	87	4
139	145	46	1
140	148	46	7
141	167	76	1
142	167	76	4
143	156	31	3
144	170	68	3
145	170	53	3
146	170	54	1
147	146	52	1
148	160	58	1
149	172	66	2
150	168	60	2
151	173	53	1
152	160	64.5	2
153	165	47	3
154	165	52	3
155	170	54	2
156	151	52	3
157	173	55	3
158	162	69	3
159	162	66	3
160	157	62	1
161	165	70	1
162	162	76	2
163	162	77	4
164	164	65	1
165	173	71	3
166	170	53	2
167	148	62	2
168	159	59	2
169	163	77	1
170	162	48	6
171	160	65	3
172	161	66	2
173	175	98	1
174	167	70.5	2
175	153	51	2
176	148	56	3
177	168	59	1
178	157	49	3
179	152	49	2
180	158	55	1
181	174	58	4
182	165	65	2
183	165	82	3
184	170	60	3
185	168	88	2
186	174	62	3
187	160	49	2
188	153	39	4
189	159	52.5	4
190	175	65	7
191	165	67	4
192	162	55	4
193	174	77	2
194	160	54	5
195	156	67	4
196	148	51.5	4
197	145	45	2
198	170	70	3
199	170	61	5
200	156	58	5
201	158	50.5	5
202	152	61	3
203	167	67	2
204	153	58	1
205	155	64	2
206	177	67	2
207	148	42	3
208	180	69	4
209	163	78	2
210	151	57	1
211	161	49	1
212	159	69	1
213	170	62	3
214	153	40	2
215	160	54.5	3
216	175	67	2
217	165	61	2
218	171	76	3
219	160	70	1
220	170	50	3
221	168	61	4
222	171	78.5	2
223	161	71	2
224	160	62	2
225	173	62	2
226	164	64	2
227	158	53	2
228	162	62.5	3
229	163	54	2
230	1	1	3
231	149	51	3
232	158	49	5
233	159	62	3
234	165	60	4
235	151	45.5	2
236	180	86.5	3
237	165	71	3
238	172	71	1
239	160	50	5
240	148	53	3
241	166	65	2
242	153	51	3
243	151	42	5
244	155	42	2
245	155	71	3
246	164	58	5
247	171	72	4
248	173	73	5
249	150	43	3
250	167	66	3
251	166	70	4
252	160	53	2
253	156	57	3
254	167	101.5	3
255	162	54	2
256	173	75	3
257	162	59	3
258	159	54	3
259	165	65	2
260	160	52	6
261	178	60	4
262	164	70	4
263	156	46	2
264	186	82	4
265	158	45	2
266	166	57	5
267	170	57	1
268	174	65	5
269	165	65	2
270	163	64	5
271	158	58.5	1
272	160	98	3
273	158	68	2
274	170	60	2
275	169	52	4
276	152	45	1
277	169	52	3
278	156	77	1
279	160	57	1
280	162	75	3
281	148	43.5	2
282	169	63	2

## Sheet: T3
Number	1、Height	1. Weight	First, please select the number that best represents the average level of pain you have experienced in the past week (including today) (1 represents no pain, 10 represents extreme pain, and the level of pain increases as the number increases).
1	155	51	2
2	163	72	2
3	165	81	3
4	148	50	4
5	167	76.5	3
6	160	60	4
7	158	62	5
8	165	77	3
9	157	55	4
10	164	82	2
11	172	74	4
12	150	46	5
13	168	77.5	4
14	175	77	3
15	145	46	5
16	178	62	4
17	162	69	4
18	157	48	3
19	169	55	5
20	150	43	4
21	170	72	5
22	169	82	4
23	173	63	2
24	169	53	6
25	156	47	5
26	157	66	3
27	167	71	3
28	165	92	4
29	175	51	4
30	169	60	6
31	160	51	1
32	168	72	4
33	169	70	3
34	173	90	5
35	175	65	4
36	158	50	3
37	165	57	1
38	161	57.5	1
39	172	70	1
40	155	50	3
41	180	82	4
42	168	86	1
43	159	45	2
44	158	46	3
45	158	41	8
46	168	68	3
47	155	47	2
48	167	72	2
49	153	70	5
50	158	41	3
51	169	75	3
52	155	47	6
53	167	72	3
54	153	70	3
55	160	60	3
56	170	66	6
57	160	48	5
58	178	79	3
59	174	74	5
60	152	57	5
61	160	53	6
62	165	75	3
63	173	76	2
64	170	72	4
65	168	55	5
66	175	52	2
67	150	61	5
68	160	60	4
69	165	60	4
70	162	48	4
71	168	58	2
72	175	60	3
73	170	57	5
74	156	46.5	2
75	168	44	6
76	163	42	7
77	170	60	5
78	168	60	2
79	162	49.5	4
80	168	59	3
81	168	55	4
82	165	57	2
83	169	70	1
84	172	70	4
84	172	70	4
86	162	64	2
87	167	64	5
88	158	52	4
89	182	88	3
90	148	45	1
91	167	76	3
92	167	76	1
93	170	54	1
94	160	64.5	2
95	165	47	3
96	145	46	3
97	163	58	3
98	162	66	4
99	164	65	3
100	170	55	1
101	172	66	4
102	170	61	4
103	160	59	4
104	163	77	4
105	156	76	6
106	162	77	4
107	158	59	3
108	165	52（近期体重下降：1.5kg）	1
109	168	59	2
110	146	52	4
111	152	49	2
112	148	56	4
113	170	54	4
114	153	51	1
115	175	100	3
116	165	69	3
117	158	47	2
118	170	53	4
119	173	55	1
120	156	31	4
121	167	70.5	3
122	158	57	2
123	172	66	4
124	162	67	4
125	159	55	4
126	151	45.5	4
127	159	62	3
128	160	60	5
129	160	51	2
130	174	63.5	2
131	180	86.5	4
132	156	59	5
133	161	66	1
134	165	60	3
135	151	40	5
136	165	69	6
137	148	53	3
138	150	40	6
139	167	60	6
140	159	50	5
141	173	70	3
142	165	65	3
143	167	57	5
144	148	51.5	4
145	168	88	3
146	169	57	1
147	169	52	3
148	153	58	2
149	158	59	5
150	157	62.5	1
151	173	48	1
152	180	69	1
153	145	51	1
154	174	81	1
155	167	65	2
156	170	45	1
157	159	69	3
158	151	57	5
159	153	40	3
160	170	61	2
161	163	78	6
162	167	86	2
163	147	44	4
165	150	46	3
166	160	61	2
167	163	66	2
168	173	62	4
169	167	52	5
170	170	44	4
171	160	69	4
172	158	51	3
173	164	57.5	3
174	160	67	3
228	162	62.5	3
229	163	54	2
177	168	71	5
178	171	78.5	4
179	160	54.5	3
180	156	67	6
181	170	70	5
182	155	63	4
183	174	58	4
184	151	52	4
185	165	65	2
186	162	76	2
187	175	65	8
188	162	48	5
189	165	67	2
190	155	64	2
191	171	76	5
192	160	70	1
193	159	62	3
194	165	60	4
195	151	45.5	5
196	180	86.5	3
197	165	71	3
198	172	71	1
199	160	50	5
200	148	53	3
201	166	65	2
202	153	51	6
203	151	42	5
204	155	42	6
205	155	71	3
206	164	58	5
207	171	72	4
208	173	73	5
209	150	43	6
210	167	66	3
211	166	70	6
212	160	53	2
213	156	57	3
214	167	101.5	3
215	162	54	6
216	173	75	3
217	162	59	5
218	159	54	3
219	165	65	2
220	160	52	6
221	178	60	5
222	164	70	5
223	156	46	2
224	186	82	4
225	158	45	7
226	166	57	8
227	160	96	2
228	169	52	3
229	173	52	3
230	165	65	1
231	170	57	1
232	163	62	5
233	158	67	4
234	163	59	3
235	148	42	2
236	154	50	2
237	170cm	74.5kg	5
238	165	52	5
239	151	45	4
240	174	56	1
241	168	61	5
242	162	75	3
243	162	59	2
244	169	63	3
245	152	43	4
246	170	76	2
247	170	74.5	3
248	158	51	5
249	158	65	4
250	164	74	4
251	162	54	4
252	150	48	7
253	164	57	4
254	168	80	4
255	161	60	2
256	155	71	5
257	156	52.5	3
258	170	69	1
259	158	46	2
260	165	77	6
261	173	73	6
262	170	75	4
263	175	74	6
264	162	61	2
265	175	58	2
266	158	52	3
267	后续	后续	5
268	170	78	7
269	157	55	4
270	161	66	2
271	149	52	8
272	156	58	2
273	153	39	6
274	154	47	5
275	175	71	1
276	170	60	5
277	168	73	6
278	177	67	3
279	170	69	4
280	167	67.5	4
281	174	68	2
282	160	48.5	2

## Sheet: T4
Number	1、Height	1. Weight	First, please select the number that best represents the average level of pain you have experienced in the past week (including today) (1 represents no pain, 10 represents extreme pain, and the level of pain increases as the number increases).
1	155	51	2
2	163	72	2
3	165	81	3
4	148	50	4
5	167	76.5	3
6	160	60	4
7	157	55	4
8	164	82	2
9	168	77.5	4
10	175	77	3
11	145	46	5
12	169	55	5
13	150	43	4
14	170	72	5
15	165	92	4
16	175	51	4
17	160	51	1
18	158	62	5
19	172	74	4
20	150	46	5
21	178	62	4
22	162	69	4
23	157	48	3
24	169	82	4
25	173	63	2
26	169	53	6
27	156	47	5
28	157	66	3
29	167	71	3
30	169	60	6
31	168	72	4
32	165	77	3
33	173	90	5
34	158	50	3
35	165	57	1
36	161	57.5	1
37	155	50	3
38	159	45	2
39	158	41	8
40	168	68	3
41	167	72	2
42	160	60	5
43	169	75	3
44	167	72	3
45	160	60	3
46	160	48	5
47	174	74	5
48	165	75	3
49	173	76	2
50	168	55	5
51	175	52	2
52	150	61	5
53	160	60	4
54	165	60	4
55	162	48	4
56	168	58	2
57	175	60	3
58	170	60	5
59	168	60	2
60	169	70	3
61	175	65	4
62	158	46	3
63	155	47	6
64	153	70	3
65	170	72	4
66	170	57	5
67	156	46.5	2
68	163	42	7
69	162	49.5	4
70	168	59	3
71	168	55	4
72	172	70	1
73	180	82	4
74	168	86	1
75			2
76	158	41	3
77	170	66	6
78	178	79	3
79	152	57	5
80	160	53	6
81	168	44	6
82	167	64	1
83	162	64	2
84	182	88	2
85	161	61	5
86	165	62	3
87	163	55	2
88	173	53kg	3
89	170	54	2
90	153	51	2
91	165	52（近期体重下降：1.5kg）	4
92	154	49	3
93	146	52	3
94	148	55	2
95	167	76	2
96	158	57	3
97	174	63.5	6
98	156	59	2
99	148	53	4
100	168	82.5	4
101	153	58	2
102	174	81	5
103	169	52	4
104	173	48	7
105	180	69	1
106	164	61	2
107	163	66	3
108	165	67	2
109	160	70	1
110	158	52	4
111	145	46	1
112	162	67	5
113	159	55	6
114	159	62	4
115	161	66	3
116	170	67	3
117	170	70	5
118	155	63	4
119	174	58	4
120	165	65	2
121	162	76	2
122	175	65	8
123	162	48	5
124	155	64	2
125	171	76	5
126	151	52	4
127	160	64.5	2
128	165	47	3
129	162	66	4
130	170	55	1
131	172	66	4
132	170	61	3
133	160	59	4
134	163	77	2
135	156	76	6
136	158	59	5
137	168	59	2
138	170	54	4
139	175	100	3
140	165	69	5
141	158	47	2
142	170	53	4
143	173	55	1
144	156	31	4
145	167	70.5	2
146	160	60	6
147	160	51	4
148	159	50	5
149	167	57	5
150	169	57	2
151	158	59	6
152	157	62.5	2
153	145	51	1
154	167	65	2
155	170	45	1
156	159	69	6
157	151	57	6
158	153	40	3
159	170	61	7
160	163	78	6
161	167	86	7
162	159	62	3
163	180	86.5	3
164	165	71	5
165	148	53	5
166	166	65	2
167	165	60	4
168	151	45.5	5
169	172	71	1
170	160	50	2
171	153	51	6
172	151	42	2
173	155	42	6
174	155	71	3
175	173	73	2
176	150	43	6
177	167	66	3
178	166	70	6
179	160	53	2
180	156	57	3
181	173	75	3
182	162	59	5
183	159	54	3
184	178	60	5
185	186	82	4
186	171	72	4
187	167	101.5	3
188	162	54	6
189	165	65	2
190	160	52	6
191	164	70	5
192	156	46	2
193	158	45	7
194	166	57	8
195	164	58	5
196	169	52	1
197	170	74.5	2
198	154	50	4
199	148	45	4
200	162	77	4
201	158	67	2
202	160	98	2
203	164	57	2
204	158	46	3
205	170	75	3
206	158	52	3
207	175	58	2
208	148	51.5	1
209	149	52	1
210	166	57	1
211	168	65	3
212	154	47	3
213	170	70	4
214	173	76.5	3
215	170	62	2
216	170	79	2
217	165	65	3
218	167	76	4
219	163	59	4
220	148	42	4
221	170	76	2
222	175	74	2
223	157	55	8
224	165	74	5
225	165	59	3
226	164	51	3
227	158	58.5	4
228	155	60.5	4
229	162	63	5
230	162	52	5
231	168	47.5	5
232	180	64	1
233	159	53	3
234	168	65	4
235	158	50	5
236	160	57	5
237	170	64.5	5
238	160	56	6
239	160	67	5
240	174	70	10
241	170	44	3
242	163	48	5
243	163	48	6
244	160	53	4
245	150	48	4
246	168	71	5
247	171	78.5	4
248	160	54.5	3
249	156	67	6
250	170	57	1
251	163	62	5
252	165	52	5
253	151	45	4
254	174	56	1
255	162	75	3
256	162	59	2
257	169	63	3
258	152	43	4
259	170	74.5	3
260	158	65	4
261	164	74	4
262	162	54	4
263	150	48	7
264	168	80	4
265	161	60	2
266	156	52.5	3
267	170	69	1
268	165	77	6
269	162	61	2
270	170	69	5
271	161	66	2
272	156	58	2
273	153	39	6
274	170	60	5
275	168	73	6
276	177	67	3
277	170	69	4
278	165	62	3
279	174	68	2
280	160	48.5	2
281	162	67.5	2
282	159	55	2

## Sheet: QuestionnaireT1
Your gender:	1. To what extent do you want to be involved in making various treatment decisions?	2. Do you often want to talk about your illness with relatives and friends?	3. When discussing your illness, do you often find yourself thinking about other things?	4. Do you often feel that there is no hope for a complete recovery?	5. How much knowledge about the illness have you received from doctors, nurses, and other knowledgeable people in the past few months?	6. Do you often feel that because of the illness, you no longer care about various aspects of the future?	7. To what extent are you willing to talk about other things with relatives and friends because you don't need to constantly think about the illness?	8. To what extent does your illness make you consider some things in life more positively?	9. When you think about your illness, do you do something else to distract yourself?	10. Do you often ask the doctor how you should deal with your illness?	11. When relatives and friends talk about your illness with you, do you often try to change the topic?	12. In the past few months, how much information about your illness have you learned from books, magazines, and newspapers?	13. Do you often feel that you have to submit to the illness?	14. To what extent do you want to forget about your illness?	15. How many questions have you asked the doctor about your illness?	16. When encountering people with the same illness, usually how much detail about the illness do you talk about with them?	17. Do you often use watching movies, TV, etc. to distract yourself from the illness?	18. Do you often feel that you are powerless against the illness?	19. When your relatives and friends ask about your condition, do you often talk a lot about the details of your illness with them?	20. Do you often feel that you can only resign yourself to fate regarding your illness?	Medical coping style total score	1、When I encounter problems, some people (family members, friends, teachers, etc.) will be by my side	2、I can share happiness and sadness with some people (family members, friends, teachers, etc.)	3、 My family can provide me with practical and specific help	4、When needed, I can receive emotional support and assistance from my family	5、When I have difficulties, some people (family members, friends, teachers, etc.) are the true source of comfort for me	6、My friends can truly help me	7、I can rely on my friends when facing difficulties	8、I can discuss my problems with my family	9、My friends can share happiness and sadness with me	10、Some people (family members, friends, teachers, etc.) in my life care about my emotions	11、My family can willingly assist me in making various decisions	12、I can discuss my problems with my friends	Understanding social support total score	1、I consider myself to be an outgoing and passionate person	2、 I consider myself to be a critical and argumentative person	3、 I consider myself to be a reliable and self-disciplined person	4、I consider myself to be an anxious and easily frustrated person	5、I consider myself to be a person who is willing to accept new experiences and confusing things	6、I consider myself to be a reserved and quiet person	7、 I consider myself to be a compassionate and warm person	8、I consider myself to be a disorganized and careless person	9、I consider myself to be a calm and emotionally stable person	10、I consider myself to be a person who follows rules strictly and lacks creativity.	Total score of the Big Five personality traits
Woman	1	1	1	1	1	1	1	1	2	2	4	1	1	2	2	2	1	1	1	1	28	3	2	5	5	6	2	2	6	2	2	5	2	42	2	2	2	6	1	1	6	1	2	6	29
Woman	1	3	1	3	2	1	2	1	2	2	4	2	1	2	2	3	2	1	2	2	39	6	6	5	6	2	2	2	6	2	1	6	1	45	6	6	2	2	1	1	2	6	2	6	34
Man	2	1	1	1	1	1	1	1	1	2	3	1	2	2	2	2	1	1	1	1	28	2	6	6	2	3	2	2	5	2	2	5	2	39	2	6	2	6	2	2	6	6	2	6	40
Man	2	1	1	1	1	1	1	1	2	2	3	1	1	1	2	1	1	1	1	1	26	3	6	5	2	2	3	2	5	2	2	5	2	39	2	2	2	6	2	6	6	2	6	6	40
Man	2	2	2	1	1	1	1	1	2	2	3	1	1	3	1	1	1	1	1	1	29	3	3	3	6	2	2	2	2	2	2	2	2	31	6	2	6	2	2	2	5	5	6	6	42
Man	3	2	1	1	1	1	1	1	2	2	4	1	1	1	2	2	1	1	1	1	30	3	5	5	5	4	2	2	5	3	5	5	2	46	6	2	3	3	3	3	6	6	5	6	43
Man	1	1	1	2	1	1	1	1	2	1	4	1	1	2	1	2	1	1	1	1	27	2	3	5	2	2	2	2	2	2	2	5	2	31	2	6	3	6	2	2	2	6	2	6	37
Man	3	2	2	1	2	1	1	2	1	2	4	2	1	1	2	1	1	1	1	1	32	5	4	5	5	5	2	2	5	2	2	5	2	44	6	5	2	6	2	3	5	5	3	5	42
Man	2	3	1	2	2	1	1	2	2	2	4	1	1	2	2	3	1	1	1	1	35	5	5	6	6	3	2	2	6	2	2	5	2	46	6	5	2	6	2	2	6	6	2	6	43
Man	1	3	1	1	1	1	1	1	1	1	4	1	1	1	2	2	1	1	1	1	27	3	3	5	2	2	2	2	5	2	2	5	2	35	2	6	2	6	2	6	6	6	2	6	44
Man	2	2	1	1	1	2	1	1	2	2	4	1	1	2	2	2	1	1	1	1	31	2	2	5	2	2	2	2	5	2	2	5	2	33	6	6	2	6	2	2	6	6	2	6	44
Man	2	2	2	1	2	1	1	1	2	2	3	1	1	2	2	2	1	1	1	1	31	5	6	6	2	2	1	2	5	2	6	7	2	46	6	7	2	2	2	6	6	6	6	2	45
Man	2	1	1	1	1	2	1	1	2	1	4	1	1	1	2	2	1	1	1	1	28	5	5	6	4	5	2	1	5	2	1	6	2	44	2	6	2	6	2	6	6	6	2	2	40
Man	2	2	1	1	1	1	1	1	1	2	4	1	1	2	2	2	1	1	1	1	29	2	2	6	6	2	2	1	5	2	2	5	2	37	7	6	2	2	2	2	6	6	2	6	41
Woman	1	1	1	1	1	1	1	1	1	2	4	1	1	3	2	2	1	1	1	1	28	3	2	5	2	2	1	2	5	1	2	2	2	29	2	6	2	6	3	6	6	3	3	6	43
Man	2	2	2	1	1	1	1	1	3	2	4	1	1	2	2	2	3	1	1	1	34	2	1	6	5	1	1	2	6	1	1	5	1	32	1	1	1	7	5	6	6	6	2	2	37
Man	3	2	1	1	1	1	1	1	2	2	4	1	1	1	3	1	1	1	1	1	30	3	2	6	1	1	1	1	1	1	1	1	1	20	6	2	2	2	1	1	6	6	6	6	38
Woman	1	1	2	2	1	1	1	1	1	1	4	1	2	2	2	1	1	1	1	1	28	2	1	4	2	1	1	1	5	1	1	5	1	25	1	2	2	6	2	7	6	7	2	7	42
Man	2	2	1	1	1	1	2	3	1	2	4	1	1	2	2	1	1	1	1	1	31	5	3	5	5	4	2	1	5	2	1	5	1	39	6	6	2	2	2	5	6	2	3	2	36
Man	2	2	2	2	1	1	2	1	2	1	4	1	1	3	2	1	1	2	1	2	34	4	5	6	5	5	1	1	5	1	5	5	1	44	6	2	2	6	2	2	5	5	2	5	37
Woman	1	1	2	2	1	1	1	1	2	1	4	1	2	3	1	1	1	2	1	2	31	2	2	5	2	2	1	1	3	1	1	4	1	25	2	1	1	6	2	6	6	6	2	7	39
Man	4	2	1	1	1	1	1	2	2	3	4	1	1	2	2	1	1	1	1	1	33	4	3	5	5	2	2	1	5	2	2	5	2	38	6	2	2	2	6	2	5	6	5	2	38
Man	2	2	2	1	2	1	2	2	2	2	4	1	1	2	2	2	3	1	2	1	37	5	4	5	4	3	3	2	5	2	5	5	2	45	6	2	2	2	2	2	6	5	6	6	39
Woman	1	1	1	1	2	1	1	3	1	2	4	2	1	1	2	1	1	1	1	2	30	4	3	5	2	2	2	2	4	2	2	5	2	35	2	2	2	6	1	6	5	6	2	6	38
Man	2	2	1	1	2	1	1	2	2	1	4	1	2	2	2	2	1	2	1	1	33	5	4	5	3	2	1	2	5	2	2	6	2	39	6	1	2	2	6	2	6	5	6	2	38
Man	2	3	2	1	1	2	1	2	2	2	4	1	1	2	2	2	2	1	2	2	37	3	3	4	3	3	2	2	4	3	3	4	2	36	6	1	1	6	2	2	6	6	1	6	37
Woman	2	2	1	1	1	1	1	1	1	1	4	1	2	2	2	1	3	2	2	2	33	4	5	5	3	1	1	1	5	2	2	5	2	36	1	2	2	6	2	6	5	6	1	6	37
Man	1	2	2	1	1	1	1	1	1	2	4	1	2	2	2	1	2	1	1	1	30	5	2	4	2	2	1	2	5	2	2	5	2	34	6	2	2	2	3	2	5	5	6	6	39
Man	2	2	1	1	1	2	1	2	2	1	3	1	1	2	1	1	2	1	1	1	29	2	3	5	3	2	2	2	4	2	2	5	2	34	5	2	2	2	2	2	5	5	5	7	37
Man	4	1	1	1	1	2	1	2	1	1	4	1	2	3	1	1	2	1	1	1	32	3	2	4	2	2	2	3	5	2	2	2	2	31	2	2	3	6	2	6	5	6	2	6	40
Man	2	1	1	2	1	1	2	1	2	2	4	1	2	2	2	1	1	1	1	1	31	2	2	5	2	2	2	1	5	2	2	4	2	31	6	6	1	2	2	2	3	6	5	6	39
Man	3	2	2	1	1	1	1	1	2	1	4	1	1	1	2	1	1	1	1	1	29	3	2	5	3	3	3	3	6	2	2	5	2	39	6	2	2	2	2	2	5	5	6	6	38
Man	1	2	1	2	1	2	1	1	2	1	3	1	2	1	2	1	1	1	1	1	28	3	2	6	3	2	2	3	2	2	2	2	2	31	6	2	2	6	2	2	6	6	2	6	40
Woman	2	1	1	2	1	1	1	1	1	1	3	1	1	1	2	1	1	2	1	2	27	2	2	5	2	2	2	2	5	2	2	6	2	34	2	6	2	6	2	6	2	6	2	6	40
Woman	3	2	1	2	1	1	1	2	2	2	3	2	1	2	2	3	2	1	2	1	36	2	3	6	3	3	2	2	5	2	2	5	2	37	6	2	6	6	2	2	6	6	2	6	44
Man	3	1	2	2	1	2	1	1	2	2	4	1	1	3	2	1	2	1	1	1	34	3	3	5	2	2	2	1	5	2	2	5	2	34	6	2	2	4	2	2	5	6	2	6	37
Man	3	1	2	1	1	2	1	1	2	2	3	1	1	3	2	1	1	2	1	1	32	3	2	5	3	2	3	2	5	2	2	5	2	36	6	2	6	2	6	2	6	3	6	3	42
Man	3	1	2	1	1	1	2	1	2	2	4	1	1	2	2	1	4	1	1	1	34	2	2	5	2	2	2	2	5	2	2	6	2	34	6	2	2	2	6	2	6	5	2	2	35
Man	4	2	2	2	1	1	2	1	3	2	3	1	2	4	2	1	3	2	2	2	42	3	3	5	2	2	2	2	5	2	3	5	2	36	6	1	6	6	2	2	5	6	2	6	42
Man	2	1	2	1	1	1	2	1	2	2	4	1	1	1	2	1	2	1	1	1	30	2	2	6	5	2	2	2	5	2	3	6	2	39	6	2	2	3	2	2	5	6	5	6	39
Man	2	2	1	1	1	1	1	1	2	1	4	1	1	2	2	1	2	2	1	1	30	3	2	5	2	2	3	2	5	2	2	6	2	36	6	2	1	6	2	2	6	6	2	6	39
Woman	2	2	3	1	2	2	2	1	2	2	2	1	1	3	2	2	1	1	2	1	35	2	2	6	6	5	2	2	5	2	2	5	2	41	2	5	2	6	2	5	6	2	3	6	39
Man	4	1	3	2	2	1	2	1	2	2	4	1	1	3	2	2	2	1	2	1	39	5	2	6	5	2	2	1	5	2	5	6	1	42	1	5	2	6	1	6	5	6	2	6	40
Woman	1	1	2	2	1	2	1	1	2	2	4	1	1	3	2	2	1	1	1	1	32	5	3	5	3	2	2	1	5	2	2	5	2	37	2	2	1	6	2	6	6	2	2	6	35
Man	2	2	1	1	2	1	1	1	2	2	4	1	1	2	2	2	1	1	3	1	33	5	2	6	6	2	2	1	6	2	2	6	2	42	6	2	2	2	2	2	6	6	1	6	35
Man	1	1	1	1	1	1	1	1	1	1	4	1	2	1	2	1	1	1	1	1	25	6	2	6	1	2	2	5	5	1	1	5	1	37	2	7	1	7	1	7	4	2	2	6	39
Man	2	2	1	1	2	2	1	1	2	2	3	1	1	2	2	2	1	1	1	1	31	2	1	6	2	2	6	2	2	6	2	1	2	34	2	6	2	2	2	6	4	6	2	6	38
Man	3	2	2	1	1	1	1	1	2	2	4	1	1	1	2	2	1	1	1	1	31	2	3	4	2	2	1	1	5	1	2	4	1	28	6	6	2	2	5	2	6	6	2	2	39
Man	3	2	2	1	2	1	1	1	2	2	3	1	1	2	2	2	1	1	1	1	32	2	2	5	5	2	2	2	5	1	1	5	2	34	6	2	2	2	1	1	6	6	1	6	33
Man	4	2	1	1	3	1	1	1	1	3	4	2	1	2	3	2	1	1	1	1	36	6	7	7	6	6	6	5	6	6	6	7	6	74	7	1	7	1	7	1	7	1	7	1	40
Man	2	3	1	1	2	1	1	1	1	1	4	1	1	2	2	2	1	1	2	1	31	6	5	5	5	2	2	1	5	1	5	5	2	44	7	6	1	1	1	2	6	6	1	6	37
Woman	1	1	3	2	1	2	1	1	1	1	4	1	1	3	1	2	1	1	1	1	30	2	4	5	2	2	1	1	5	1	1	5	1	30	1	1	1	6	1	6	6	1	6	6	35
Man	1	1	1	2	1	1	2	1	1	1	4	1	2	3	1	1	1	1	1	2	29	1	1	1	1	1	1	1	1	1	1	1	1	12	1	1	1	7	1	6	5	7	1	7	37
Man	2	2	1	1	1	1	1	1	2	1	3	1	1	1	2	1	1	1	1	1	26	2	2	4	2	2	1	2	5	2	2	5	2	31	7	6	1	1	1	2	3	6	6	7	40
Man	2	3	3	2	1	1	1	1	2	2	4	1	1	1	2	1	1	1	1	1	32	5	2	5	1	1	1	1	6	1	1	5	1	30	7	2	1	1	6	1	5	6	5	2	36
Man	2	2	2	1	1	2	2	1	2	2	3	1	1	4	2	2	1	1	1	1	34	5	4	5	2	2	1	1	3	1	1	5	2	32	6	2	2	6	2	2	6	6	3	6	41
Man	3	3	1	1	1	1	1	2	1	2	4	1	1	2	2	1	1	1	1	1	31	5	5	5	5	2	1	1	5	1	5	5	1	41	7	3	2	2	2	2	6	5	6	6	41
Man	4	2	1	1	3	1	1	3	1	3	4	1	1	2	2	2	1	1	1	1	36	5	6	7	4	5	2	2	5	2	2	5	2	47	6	2	2	2	6	2	6	5	6	2	39
Woman	1	2	1	1	1	1	1	1	1	1	4	1	1	2	1	2	1	1	1	1	26	5	5	5	2	3	1	1	5	1	1	5	1	35	2	1	1	6	1	6	5	6	2	6	36
Man	1	2	1	1	1	1	1	2	1	1	4	1	1	1	1	1	1	1	1	2	26	3	2	6	2	1	1	1	6	1	2	6	1	32	6	6	1	6	1	2	2	6	2	6	38
Man	2	2	2	1	1	2	1	2	2	2	3	1	1	2	2	1	2	1	1	1	32	4	5	6	4	3	1	1	5	1	5	3	1	39	6	6	2	2	2	3	4	6	5	6	42
Man	1	1	3	1	1	2	1	1	2	1	4	1	1	2	2	2	1	2	1	1	31	2	2	5	5	2	1	1	5	1	2	5	1	32	1	6	1	6	1	6	3	6	3	6	39
Man	3	2	2	2	1	1	1	1	1	1	4	1	2	2	2	1	2	1	1	1	32	6	4	5	4	5	5	2	5	2	2	5	2	47	6	1	1	1	6	2	6	5	6	2	36
Man	4	2	2	1	2	1	1	3	1	2	4	1	1	2	2	1	2	1	1	1	35	5	4	5	4	3	2	1	5	1	2	5	1	38	7	2	6	2	2	2	6	2	6	6	41
Man	2	2	1	1	1	1	1	1	2	1	4	1	1	1	2	1	2	1	1	1	28	3	3	3	5	1	2	2	5	2	2	5	2	35	6	2	2	2	2	2	6	5	5	6	38
Man	2	1	2	1	1	1	1	1	1	1	4	1	1	2	2	1	2	1	1	1	28	4	3	3	2	3	1	1	5	2	1	5	1	31	6	1	1	3	2	2	6	6	4	7	38
Man	2	1	2	1	1	2	1	1	2	2	4	1	2	1	2	1	1	2	1	1	31	2	3	5	2	2	1	2	5	2	2	6	2	34	2	2	2	5	2	6	5	6	2	6	38
Man	2	1	3	2	1	2	2	1	2	2	4	1	2	3	2	1	3	2	2	2	40	3	3	5	3	2	2	3	6	2	2	5	2	38	6	1	2	6	6	2	6	5	2	2	38
Man	2	1	2	2	1	2	1	2	2	1	3	1	2	1	2	1	2	2	2	2	34	3	3	5	2	2	2	2	5	2	2	5	2	35	5	1	2	6	2	2	6	6	2	6	38
Man	3	1	1	1	1	2	1	2	1	2	4	1	2	2	2	1	2	1	2	1	33	3	2	5	2	2	2	2	5	2	2	5	2	34	6	1	1	2	2	2	5	6	6	7	38
Man	2	1	2	2	1	2	1	1	2	1	3	1	2	2	2	1	2	1	2	1	32	2	2	6	2	2	2	2	6	2	2	5	2	35	6	6	2	2	2	2	2	5	5	6	38
Man	3	1	1	4	1	1	1	1	2	2	4	1	2	1	2	1	1	2	2	1	34	2	2	6	2	2	2	2	6	2	2	5	2	35	6	2	3	6	3	6	6	6	2	6	46
Man	3	2	3	2	1	2	1	2	3	2	4	2	2	2	2	2	3	2	2	2	44	3	3	5	3	3	3	2	6	3	5	6	2	44	6	6	2	5	2	2	2	6	2	6	39
Man	2	1	3	2	1	1	1	1	2	2	2	2	1	3	2	2	1	2	2	1	34	6	5	5	5	2	2	1	6	1	4	6	2	45	1	6	2	6	2	3	5	6	2	6	39
Man	3	1	2	2	1	1	1	1	2	2	4	2	1	1	2	1	1	2	2	1	33	2	2	6	2	2	2	2	6	2	2	6	1	35	6	2	2	6	2	2	5	6	5	6	42
Man	2	1	3	2	1	2	1	2	2	1	3	1	2	4	2	1	3	2	2	2	39	2	2	6	6	2	2	2	5	2	2	5	2	38	6	5	2	6	2	2	6	6	4	6	45
Man	4	2	3	1	1	2	1	2	1	2	4	3	1	2	1	2	1	1	2	1	37	2	5	2	2	2	2	2	6	2	2	6	2	35	4	5	2	4	6	2	5	6	4	3	41
Man	2	3	2	1	2	2	1	1	2	2	4	1	1	1	2	1	3	1	2	1	35	2	2	6	2	2	2	2	6	2	2	6	2	36	7	2	2	6	1	2	2	6	2	6	36
Man	3	1	2	2	1	2	1	2	2	1	3	1	2	1	2	1	2	1	2	1	33	2	2	6	2	2	2	2	6	2	2	6	2	36	7	3	2	3	5	2	6	5	3	6	42
Man	3	1	2	1	2	2	1	3	2	2	3	1	1	1	2	1	2	1	2	1	34	3	3	6	6	3	3	3	5	2	5	6	3	48	3	3	2	5	3	5	5	5	4	3	38
Man	3	3	2	1	1	1	3	2	2	2	2	1	1	2	3	3	2	2	2	1	39	6	4	6	5	3	2	2	6	6	5	3	6	54	6	5	2	7	3	2	5	6	1	2	39
Woman	3	3	3	2	1	2	1	3	2	2	4	3	2	3	1	1	3	2	3	2	46	6	6	6	5	6	2	3	5	5	5	6	6	61	5	7	6	6	3	2	5	2	6	6	48
Man	4	1	3	1	1	1	1	3	2	1	1	1	1	2	2	2	2	2	1	2	34	6	6	6	6	7	1	1	5	1	6	6	1	52	3	2	5	4	5	5	4	4	5	4	41
Man	2	1	2	2	1	2	2	1	2	2	3	1	2	2	2	1	1	2	1	2	34	5	6	5	6	5	3	2	6	2	6	5	3	54	2	4	2	5	2	5	2	7	3	6	38
Man	2	1	3	2	1	2	2	1	2	2	2	2	1	1	2	3	2	1	2	1	35	5	3	6	6	3	2	2	6	2	5	6	2	48	2	3	3	6	3	7	5	5	3	6	43
Man	1	3	3	2	2	2	2	1	2	2	3	1	2	4	2	3	2	2	2	2	43	3	2	6	5	2	1	1	5	2	5	5	2	39	2	5	2	6	2	5	4	6	2	5	39
Man	2	1	2	1	1	1	1	1	2	2	3	1	1	2	2	2	1	1	1	1	29	5	5	6	6	2	1	1	5	2	5	5	2	45	2	6	2	6	2	5	6	6	2	6	43
Man	4	2	2	1	4	1	2	2	2	3	3	1	2	3	2	2	2	2	3	2	45	5	5	5	6	6	6	6	5	5	5	5	4	63	5	5	5	4	4	4	5	5	5	5	47
Woman	1	1	2	2	1	1	1	1	3	2	3	1	2	4	2	2	1	2	2	1	35	5	5	6	6	6	2	1	6	2	6	6	2	53	6	2	2	6	2	2	6	2	2	6	36
Man	3	1	2	1	1	1	1	1	2	2	3	1	1	3	2	2	1	1	2	1	32	5	5	6	5	2	2	2	6	2	5	5	2	47	2	2	2	6	3	6	6	2	2	6	37
Man	2	3	2	1	2	1	1	1	2	2	4	1	1	3	2	3	2	1	1	1	36	5	6	6	2	6	2	1	6	1	1	5	1	42	2	6	2	6	2	2	5	6	2	6	39
Woman	3	3	2	2	2	2	3	3	2	2	3	1	1	2	2	2	2	2	2	2	43	6	6	6	6	6	6	6	6	6	6	6	6	72	6	4	5	3	5	3	5	4	5	4	44
Man	4	3	2	1	2	1	1	1	2	2	2	1	1	3	2	3	1	1	3	1	37	5	5	6	4	3	2	2	6	2	2	5	2	44	2	6	2	6	2	2	6	6	2	6	40
Man	1	1	2	2	1	1	1	1	3	2	4	1	2	3	2	1	1	1	1	1	32	2	2	6	6	2	2	1	6	2	1	1	1	32	2	6	2	6	2	2	4	6	2	6	38
Woman	2	1	3	2	1	2	1	1	2	1	4	1	1	4	2	2	1	2	1	2	36	2	5	5	2	2	2	2	5	2	4	5	2	38	2	3	3	6	2	6	6	3	3	6	40
Man	3	3	2	1	4	1	2	2	2	3	3	1	2	4	4	3	1	1	3	1	46	5	6	6	6	6	4	4	5	3	4	5	4	58	5	5	5	4	6	5	5	4	5	4	48
Woman	1	2	1	1	1	1	1	1	2	2	3	1	1	1	2	2	1	1	1	1	27	2	3	6	2	2	2	1	1	1	1	5	1	27	2	2	2	6	2	6	6	2	6	6	40
Man	2	1	1	1	1	1	1	1	1	2	4	1	1	2	2	2	1	1	1	1	28	3	2	2	2	2	1	2	1	2	2	1	1	21	2	6	2	6	3	2	5	6	2	6	40
Man	2	1	1	1	1	1	1	1	1	2	4	1	1	2	2	2	1	1	1	1	28	3	6	5	3	3	2	1	5	1	2	5	2	38	2	6	2	6	2	2	5	6	2	6	39
Man	1	2	1	1	1	2	1	1	2	1	4	1	1	2	2	2	1	1	1	1	29	5	4	5	3	3	2	2	2	2	2	5	2	37	2	2	2	6	2	6	6	6	5	6	43
Woman	1	1	1	1	1	1	1	1	1	2	4	1	1	3	2	3	1	2	2	2	32	5	4	5	4	5	2	3	6	3	2	5	2	46	3	2	2	6	2	6	5	2	2	5	35
Woman	1	1	1	2	1	1	1	1	1	1	4	1	2	3	1	1	1	1	1	1	27	2	2	5	2	2	2	2	2	2	2	5	2	30	2	2	1	6	2	6	6	2	2	6	35
Man	1	2	1	1	1	1	1	1	1	1	4	1	1	2	1	2	1	1	1	1	26	3	2	5	2	2	2	1	5	2	2	5	2	33	6	6	2	2	2	2	5	6	2	6	39
Man	3	3	2	2	1	2	1	1	2	1	4	1	1	3	1	1	1	1	2	2	35	6	6	6	6	6	4	4	5	4	4	6	4	61	4	4	5	3	4	5	5	4	4	5	43
Man	4	1	2	2	2	2	1	1	2	2	1	1	1	2	2	2	2	3	1	2	36	3	3	6	4	4	4	2	4	2	4	4	3	43	4	4	4	3	4	5	5	5	4	4	42
Man	4	1	2	1	4	1	1	2	3	4	1	1	2	2	4	2	2	2	1	1	41	4	4	6	6	4	2	2	3	3	3	5	2	44	6	4	5	3	4	2	5	4	5	4	42
Man	4	3	1	1	4	1	4	4	2	3	4	1	1	4	3	1	1	1	3	3	49	5	5	6	6	5	6	5	5	6	5	5	5	64	5	3	5	3	4	6	4	4	5	6	45
Man	2	3	1	1	1	1	1	1	1	1	4	1	1	1	2	2	1	1	1	1	28	2	2	5	2	2	3	2	5	2	2	5	2	34	7	2	2	2	2	6	6	6	6	2	41
Woman	1	1	3	2	1	2	1	1	1	1	4	1	1	3	2	2	1	1	1	1	31	2	2	6	2	2	2	2	6	2	2	5	2	35	2	6	2	6	2	6	5	2	1	6	38
Woman	4	2	1	1	2	1	3	3	4	3	3	1	1	1	2	2	3	1	3	1	42	7	7	7	7	7	5	5	5	5	7	7	7	76	3	5	5	5	3	3	5	3	5	3	40
Man	2	2	1	1	1	1	1	1	1	2	4	1	1	1	2	1	1	1	1	1	27	3	3	5	6	3	2	2	5	2	2	5	2	40	6	2	2	5	2	2	5	6	2	6	38
Man	3	1	2	1	2	1	1	1	1	2	4	1	1	2	2	1	1	1	1	1	30	2	2	1	1	1	1	1	5	1	1	5	1	22	2	6	2	6	1	6	2	6	2	6	39
Man	4	4	2	4	2	1	4	2	2	2	4	2	3	3	2	3	4	4	4	4	60	7	7	5	7	7	7	7	7	7	7	7	7	82	5	3	5	6	3	3	5	3	3	3	39
Man	4	4	1	2	1	1	4	2	2	2	3	1	2	2	2	3	2	2	3	2	45	7	7	7	7	7	7	7	7	7	7	7	7	84	2	2	6	6	2	6	6	2	6	4	42
Man	4	4	1	1	3	1	1	4	2	4	3	3	1	1	3	3	2	2	3	2	48	7	7	7	7	7	7	7	7	7	6	6	6	81	2	4	4	4	4	2	2	3	5	4	34
Woman	3	1	2	1	1	1	1	2	3	1	2	1	1	1	1	3	1	2	1	2	31	4	4	6	6	4	2	2	5	2	4	6	2	47	6	4	5	4	4	3	5	4	5	5	45
Man	4	3	1	1	3	1	4	2	2	4	4	1	1	4	4	3	1	2	4	2	51	6	6	7	6	6	5	5	5	5	6	5	6	68	2	3	5	2	5	5	5	4	5	5	41
Man	4	2	2	1	3	2	2	3	2	3	3	3	2	1	3	2	2	2	3	1	46	6	6	6	6	6	6	6	6	6	6	6	6	72	2	4	3	4	3	5	4	3	5	4	37
Man	4	4	1	1	1	1	1	4	1	2	4	1	1	2	2	2	1	1	2	1	37	6	6	6	6	6	6	6	7	7	7	7	7	77	4	3	6	4	5	5	5	3	5	5	45
Man	3	1	2	1	2	1	1	2	3	2	3	1	1	3	2	1	3	1	1	1	35	6	6	6	6	6	6	6	5	7	6	6	6	72	6	2	2	2	6	2	5	5	5	2	37
Woman	2	2	2	1	1	1	2	1	2	2	4	1	1	2	2	2	1	1	1	1	32	4	4	5	5	4	1	1	5	1	5	5	1	41	6	2	2	6	2	3	5	5	2	6	39
Man	4	3	1	2	2	1	3	3	2	3	3	2	1	3	2	3	3	2	3	1	47	7	7	7	7	7	7	7	7	7	7	7	7	84	2	4	3	5	3	5	3	4	3	3	35
Man	3	2	2	1	2	1	1	2	2	2	3	2	1	2	2	1	2	1	2	1	35	2	5	3	1	2	1	1	5	1	1	5	1	28	6	1	6	1	6	2	5	1	6	2	36
Man	2	2	2	1	1	1	1	3	2	2	3	1	1	2	2	1	1	1	1	1	31	2	1	6	6	2	1	1	5	1	1	5	1	32	6	6	1	1	1	3	3	7	6	6	40
Woman	2	1	3	2	1	3	1	1	3	2	3	1	2	4	2	1	3	2	2	2	41	6	3	5	6	5	1	1	6	1	1	6	1	42	2	6	2	6	2	6	2	6	2	6	40
Man	3	2	2	1	1	2	1	2	1	2	4	1	2	2	1	1	1	1	1	1	32	3	3	2	3	2	2	2	5	2	2	5	2	33	7	1	1	1	1	2	6	5	6	6	36
Woman	1	1	2	2	1	2	2	1	2	1	3	2	2	3	1	1	3	1	1	1	33	3	2	4	2	1	1	1	6	2	2	5	2	31	1	1	1	6	2	6	6	5	2	6	36
Woman	2	3	1	2	1	2	1	1	2	2	4	1	1	1	2	1	1	2	2	1	33	5	2	4	5	2	1	2	4	1	2	5	1	34	2	6	2	6	1	6	3	6	2	6	40
Man	2	1	2	2	1	2	1	1	2	1	4	1	2	3	1	1	2	2	1	2	34	2	2	1	1	2	3	1	2	2	2	2	2	22	1	1	1	6	1	6	5	5	1	6	33
Man	3	2	2	1	1	1	1	1	2	2	4	1	1	1	2	2	1	1	1	1	31	5	4	5	3	2	2	2	5	2	2	5	5	42	6	1	1	1	3	2	6	6	6	2	34
Woman	4	2	2	1	2	2	2	3	2	2	3	3	2	2	3	2	2	3	3	2	47	7	7	7	7	7	6	6	6	6	5	6	6	76	2	4	4	5	5	3	2	2	3	4	34
Woman	2	2	2	1	1	2	1	1	2	2	3	1	1	1	2	1	2	1	2	1	31	4	5	5	4	3	2	2	5	2	2	5	2	41	2	2	2	6	2	6	5	6	2	6	39
Man	1	1	1	1	1	1	1	1	1	2	4	1	1	1	1	1	1	1	1	1	24	4	4	5	3	3	2	2	6	3	5	2	6	45	6	1	2	2	1	2	6	6	6	2	34
Woman	2	1	2	1	1	1	1	1	4	2	3	1	1	1	1	3	1	1	1	1	30	3	6	4	4	2	2	2	5	2	2	5	2	39	6	2	2	6	2	2	6	5	2	6	39
Man	4	1	3	3	1	2	1	1	2	2	1	1	2	3	2	1	1	3	1	3	38	5	5	6	6	5	3	2	5	3	5	5	3	53	5	2	5	3	5	6	5	4	5	5	45
Man	4	1	3	2	1	3	1	1	3	1	2	1	2	3	2	1	1	2	1	2	37	5	5	6	6	6	2	2	5	2	5	5	3	52	3	4	5	3	5	5	5	4	4	4	42
Man	3	1	1	1	1	1	1	1	1	1	4	1	1	1	1	1	1	1	1	1	25	3	3	5	2	2	2	2	5	2	2	5	2	35	6	6	1	2	2	2	2	6	5	6	38
Woman	4	2	2	3	2	2	2	2	3	3	2	3	2	2	2	1	3	1	3	2	46	7	6	6	5	6	6	4	5	4	4	4	4	61	3	4	4	5	5	4	3	3	3	3	37
Man	4	4	1	1	1	2	4	4	2	1	4	1	1	2	2	3	2	1	3	1	44	5	6	6	6	5	5	5	6	6	6	6	6	68	5	3	5	2	4	3	5	4	5	5	41
Man	3	2	2	2	1	2	3	2	3	1	2	1	2	3	1	1	3	3	2	2	41	6	5	6	6	5	3	2	5	2	5	5	3	53	6	2	5	3	5	2	5	4	5	5	42
Man	4	3	2	3	4	2	2	1	4	4	3	3	2	4	4	4	3	2	2	3	59	6	6	7	6	5	4	4	6	3	5	6	3	61	3	2	5	5	5	6	5	3	5	5	44
Man	3	2	2	1	1	2	1	1	2	2	4	1	1	1	2	1	2	1	1	1	32	2	4	3	2	2	2	2	5	2	2	5	2	33	6	1	1	1	2	2	5	6	6	6	36
Man	2	2	2	1	1	1	1	1	1	2	4	1	1	1	1	1	2	1	1	1	28	3	3	5	3	2	2	2	6	2	2	5	2	37	6	6	2	2	1	2	3	6	5	7	40
Woman	4	1	1	4	1	4	1	1	4	1	1	1	4	4	1	1	2	4	1	4	45	6	5	6	5	5	2	2	5	2	5	5	3	51	5	6	2	6	2	4	5	4	2	5	41
Man	4	1	3	3	1	3	1	2	3	2	2	1	2	2	2	1	2	2	1	2	40	5	6	5	5	6	2	1	5	1	5	5	3	49	2	3	5	3	5	5	5	3	6	5	42
Man	2	1	2	1	1	2	1	1	2	1	3	1	2	1	2	1	1	2	2	1	30	3	5	5	3	3	2	2	2	2	2	5	2	36	6	1	6	2	1	2	6	2	6	6	38
Man	4	2	3	2	1	2	2	2	2	1	2	1	2	2	1	1	2	3	1	2	38	5	6	6	6	5	2	1	5	5	5	5	5	56	6	3	5	2	3	2	5	5	5	5	41
Man	4	3	2	2	1	2	3	2	2	2	3	1	2	2	1	3	2	2	3	2	44	6	5	6	6	6	3	5	6	5	5	6	5	64	2	2	6	5	3	6	5	3	5	5	42
Woman	2	1	2	2	1	2	1	1	2	2	3	1	1	2	2	1	2	2	1	1	32	2	5	5	2	2	2	2	5	2	2	5	2	36	2	6	2	2	1	6	2	6	6	7	40
Man	2	2	1	2	1	2	1	2	2	2	4	1	2	1	2	1	2	2	1	1	34	2	5	5	2	5	2	2	5	2	2	6	2	40	6	2	1	2	2	2	5	6	5	6	37
Man	2	2	2	2	1	2	2	1	3	2	3	1	2	2	2	2	2	2	1	2	38	3	2	4	2	3	3	2	5	2	2	5	2	35	1	6	2	6	2	6	2	6	2	6	39
Man	4	1	2	2	1	2	1	1	2	2	3	1	1	3	2	1	2	1	1	1	34	2	3	6	2	1	2	2	6	2	2	6	2	36	2	2	2	6	2	6	5	6	2	6	39
Man	3	1	2	2	2	1	2	1	2	2	3	1	2	3	2	1	2	2	1	2	37	3	3	6	2	2	2	2	6	2	2	6	2	38	6	6	2	5	2	2	2	6	2	6	39
Woman	2	2	3	2	2	2	1	2	3	2	3	1	2	4	2	1	3	2	1	2	42	5	5	6	5	2	2	2	6	2	3	6	3	47	6	6	1	6	2	2	6	5	2	6	42
Man	3	1	2	1	1	2	1	1	2	1	3	1	2	2	2	1	2	2	2	2	34	2	2	6	2	2	2	2	5	2	2	5	2	34	2	2	3	2	2	6	5	6	3	6	37
Man	3	1	2	2	1	2	1	2	2	2	4	1	1	2	2	1	2	2	1	1	35	2	3	6	5	2	2	2	6	2	2	6	2	40	6	2	3	5	3	2	5	6	2	6	40
Man	3	2	3	3	1	3	2	1	3	1	3	1	2	4	2	2	4	2	2	2	46	2	5	6	2	2	3	2	5	2	6	6	2	43	2	6	2	6	2	2	5	6	2	6	39
Man	3	2	1	2	2	1	2	1	2	2	3	1	1	2	2	1	2	2	1	1	34	2	3	6	2	2	2	2	6	2	2	6	2	37	6	2	2	2	6	3	6	5	2	2	36
Man	4	3	2	2	3	2	2	2	2	2	3	2	2	2	3	1	1	2	1	2	43	6	5	5	6	6	5	3	5	5	6	5	5	62	5	5	5	5	3	2	5	3	4	5	42
Woman	4	1	3	2	1	2	2	1	2	2	2	1	2	3	1	1	2	2	2	2	38	3	5	5	5	5	5	5	5	5	5	5	3	56	5	3	5	5	3	5	5	6	5	5	47
Woman	4	3	1	3	1	2	4	1	3	1	4	1	3	4	1	2	2	3	3	2	48	6	6	6	6	7	5	3	6	6	5	6	6	68	6	3	3	5	5	2	5	5	5	5	44
Man	4	1	3	3	1	3	3	2	2	2	2	1	2	3	2	1	1	3	1	2	42	6	6	5	6	5	1	1	5	5	5	5	5	55	4	3	5	5	3	4	5	5	3	5	42
Woman	4	2	2	2	2	2	1	1	2	2	3	1	2	2	2	2	2	3	2	2	41	6	6	5	5	6	1	2	6	5	6	5	5	58	6	3	3	5	3	1	5	5	2	5	38
Woman	2	2	1	2	1	3	2	1	2	2	3	1	2	3	1	2	3	2	2	2	39	2	3	6	6	2	2	2	6	2	2	6	2	41	2	2	3	6	2	5	6	5	5	6	42
Man	4	1	3	1	2	2	1	1	3	2	3	1	1	2	2	2	3	1	1	2	38	2	5	5	2	2	2	2	5	2	2	5	1	35	6	2	3	2	6	2	5	5	6	2	39
Man	2	2	1	1	1	2	1	1	2	1	3	1	1	2	2	1	2	2	2	1	31	2	3	2	2	2	1	2	5	2	2	5	2	30	2	2	1	5	2	5	5	6	3	6	37
Man	4	3	1	1	1	2	3	2	2	1	4	2	2	2	1	1	1	2	2	2	39	6	6	6	5	5	1	2	5	5	5	5	5	56	2	2	5	2	3	6	5	5	5	5	40
Woman	3	1	3	3	1	3	1	1	3	2	4	1	3	4	2	1	3	3	3	1	46	2	3	5	2	2	1	2	6	2	2	5	2	34	2	1	1	6	2	5	6	5	2	6	36
Man	3	1	2	1	2	2	1	1	2	1	4	1	2	2	2	1	3	2	2	2	37	2	3	5	2	3	2	2	5	2	2	5	2	35	2	2	2	2	1	5	5	6	4	6	35
Man	4	1	2	2	1	3	1	1	3	1	2	1	3	2	1	2	1	2	2	2	37	5	6	5	6	5	1	1	5	5	5	6	5	55	5	5	5	3	5	5	5	5	5	5	48
Man	2	1	2	2	1	2	1	1	2	2	3	1	2	3	2	1	2	2	2	2	36	2	6	6	2	2	2	2	5	2	2	6	2	39	6	2	6	2	5	2	5	2	5	2	37
Man	3	1	1	1	1	2	1	1	1	2	4	1	1	1	2	1	3	2	2	2	33	2	2	5	2	2	2	2	5	2	2	5	2	33	2	3	2	6	2	6	5	6	2	6	40
Man	2	2	2	1	1	2	1	1	2	1	3	1	1	2	1	1	2	2	1	2	31	2	2	2	2	2	2	2	5	2	2	6	2	31	6	2	2	2	2	2	5	5	6	6	38
Man	3	1	3	1	1	2	1	1	2	2	4	2	2	1	2	2	1	2	2	1	36	3	5	4	2	2	2	2	5	2	2	5	2	36	2	2	2	6	1	6	5	6	5	5	40
Woman	2	2	2	2	1	2	1	1	3	2	3	2	2	3	2	1	3	2	2	2	40	2	2	5	2	2	2	2	5	2	2	6	2	34	2	2	2	5	2	5	6	6	2	5	37
Man	2	2	1	2	1	1	2	1	2	2	3	1	2	1	2	1	2	2	2	1	33	2	2	6	2	1	2	2	6	2	1	6	2	34	6	1	2	3	5	2	6	5	5	3	38
Man	4	1	2	1	1	2	1	1	2	2	3	1	2	1	2	1	2	1	1	1	32	3	2	6	6	2	2	2	6	2	2	6	2	41	6	1	1	6	2	1	1	2	6	6	32
Man	4	3	2	3	1	2	2	1	3	1	3	1	2	4	2	2	1	2	2	2	43	3	3	5	4	3	3	3	5	5	6	5	5	50	6	2	5	5	6	2	5	6	5	5	47
Woman	4	2	2	3	1	1	2	2	2	2	3	1	2	2	2	1	1	1	2	3	39	6	6	6	6	5	3	3	5	3	5	6	5	59	3	5	3	5	2	5	3	3	5	5	39
Woman	4	1	2	3	3	2	2	2	2	2	3	2	2	3	2	1	2	2	2	3	45	6	5	5	4	5	3	3	5	4	5	6	2	53	2	5	5	4	5	5	5	5	5	5	46
Man	4	2	1	2	1	1	2	1	2	2	4	2	1	1	2	1	1	2	2	1	35	2	2	6	2	2	2	1	2	1	2	2	2	26	6	6	1	7	1	1	6	5	2	6	41
Man	4	2	2	2	2	2	1	1	3	2	2	1	3	3	2	1	2	3	1	3	42	6	5	6	6	3	3	3	5	4	5	5	5	56	2	2	6	3	5	6	5	5	5	5	44
Man	3	1	2	1	1	2	1	1	3	2	4	1	2	3	2	1	3	2	1	2	38	2	2	6	1	1	2	2	6	2	2	5	2	33	6	1	2	1	2	2	5	6	5	6	36
Woman	4	1	3	3	1	3	1	1	3	2	2	2	3	4	2	2	3	3	1	4	48	5	5	5	5	5	2	2	5	3	5	6	5	53	3	3	5	5	4	5	5	5	5	5	45
Man	4	1	4	4	2	3	1	2	3	2	1	1	3	3	2	1	2	2	1	3	45	6	6	5	5	5	2	2	5	3	5	6	4	54	2	2	5	5	5	6	5	4	5	4	43
Woman	3	1	4	3	1	3	1	1	2	2	1	1	4	4	1	1	1	4	4	4	46	4	4	6	6	4	2	2	6	3	4	6	2	49	2	2	5	5	4	3	5	5	5	5	41
Woman	3	1	4	3	1	3	1	1	2	2	1	1	4	4	1	1	1	4	4	4	46	4	4	6	6	4	2	2	6	3	4	6	2	49	2	2	5	5	4	3	5	5	5	5	41
Man	4	1	3	2	1	2	1	1	3	2	1	1	3	3	1	1	1	2	1	3	37	6	6	6	6	6	2	2	6	2	6	6	6	60	5	5	5	5	4	3	5	4	3	5	44
Man	4	2	3	3	1	3	1	3	3	3	2	1	3	3	2	1	3	3	2	3	49	5	6	6	5	6	5	4	5	5	5	5	5	62	2	2	4	5	5	6	5	5	3	5	42
Woman	3	1	2	1	2	2	2	1	2	1	3	2	1	2	2	2	3	1	2	1	36	2	6	6	3	6	2	2	6	2	6	6	2	49	6	2	2	5	2	2	6	5	2	6	38
Man	3	2	2	1	2	2	2	2	2	2	3	2	2	3	2	2	2	2	3	3	44	5	5	6	5	5	4	3	5	4	6	5	5	58	2	5	5	3	5	6	5	5	5	6	47
Man	4	3	1	1	2	2	1	3	3	2	4	1	2	2	2	1	2	1	4	1	42	7	7	7	7	7	6	7	6	7	5	6	3	75	1	1	5	1	5	5	5	6	6	7	42
Man	4	4	2	2	2	2	2	2	3	3	3	4	1	2	2	2	2	2	3	2	49	6	5	6	6	6	4	4	6	3	5	6	5	62	5	2	5	2	5	5	6	5	6	2	43
Woman	4	1	3	3	1	3	3	1	1	1	2	1	3	2	1	1	1	3	1	3	39	6	6	6	5	5	3	3	5	4	4	5	3	55	1	1	5	7	3	7	5	4	6	5	44
Man	4	3	1	1	1	2	3	2	3	1	3	3	2	2	1	1	3	2	3	2	43	6	6	6	6	5	5	5	5	5	6	6	5	66	2	5	5	3	6	6	5	5	5	5	47
Woman	3	1	4	4	1	4	1	1	4	2	2	2	4	4	1	1	2	4	4	3	52	6	6	6	6	6	4	4	6	5	6	6	6	67	2	2	7	7	1	2	6	3	5	6	41
Woman	3	1	3	3	1	3	1	1	2	1	1	1	3	3	1	1	1	3	1	3	37	5	5	6	5	5	3	2	5	2	5	5	5	53	2	5	5	6	2	6	5	4	5	6	46
Woman	3	1	3	3	1	3	1	1	1	1	2	1	2	2	1	1	1	3	1	3	35	6	6	6	6	5	2	2	5	2	5	5	3	53	2	2	5	5	3	7	5	5	6	7	47
Woman	4	2	2	2	2	1	2	1	3	2	1	2	2	2	2	2	2	3	1	2	40	6	6	6	6	5	1	1	5	1	5	5	1	48	2	2	6	5	5	5	5	4	5	5	44
Man	4	1	4	2	1	2	1	2	2	2	1	2	3	4	2	4	2	3	1	3	46	6	5	5	6	6	1	1	6	3	6	5	5	55	2	3	5	5	3	5	5	5	3	5	41
Man	4	2	2	1	2	1	3	3	3	2	4	1	1	1	2	2	4	1	3	1	43	6	5	5	6	6	5	5	6	5	5	5	5	64	5	3	5	2	6	3	5	5	5	5	44
Man	4	2	2	2	2	2	1	2	3	2	3	1	2	2	2	2	2	2	2	2	42	6	6	5	6	5	5	5	6	5	5	6	5	65	6	2	5	3	5	5	5	4	5	5	45
Man	3	3	2	1	2	1	1	4	2	2	3	2	1	1	2	3	3	2	2	1	41	4	4	6	6	6	6	6	6	6	6	6	6	68	2	4	3	5	4	4	4	4	3	4	37
Woman	3	3	2	2	3	2	2	2	2	3	3	2	2	3	3	2	3	2	3	2	49	6	6	6	6	6	5	5	6	5	6	4	5	66	5	4	4	6	4	5	4	4	4	4	44
Man	3	1	4	2	1	2	1	1	2	2	2	2	2	3	2	1	2	2	1	2	38	5	4	6	6	3	2	2	6	3	5	6	2	50	5	4	2	6	2	6	3	5	4	6	43
Woman	1	1	3	2	2	1	1	1	2	2	2	1	1	4	2	2	1	1	1	1	32	3	3	5	3	2	2	1	5	3	2	5	2	36	2	6	2	6	2	6	6	2	2	6	40
Man	4	3	2	1	3	1	3	3	2	3	4	2	1	2	2	3	1	1	3	1	45	2	2	2	2	2	2	2	6	2	2	5	5	34	6	6	2	6	2	2	6	6	2	6	44
Man	1	2	1	1	1	1	1	1	2	2	2	2	1	2	2	2	1	1	2	1	29	1	1	6	2	2	2	2	6	2	2	5	2	33	2	2	2	6	2	6	2	6	2	6	36
Woman	2	2	2	1	2	1	1	1	2	2	3	1	1	3	2	2	1	1	1	1	32	3	3	6	6	2	2	2	5	2	6	5	2	44	6	2	6	5	2	2	6	2	2	6	39
Man	3	2	3	1	1	1	2	1	2	2	3	1	1	2	2	2	1	1	2	1	34	2	5	5	5	2	2	2	6	2	4	5	2	42	2	2	2	6	2	6	6	6	2	6	40
Man	1	1	1	1	2	1	1	1	2	2	3	2	1	3	2	2	1	3	2	2	34	3	3	6	3	3	2	2	5	2	5	5	2	41	2	6	2	6	2	2	4	6	2	6	38
Man	1	1	2	2	1	2	1	1	2	2	3	1	1	3	2	1	1	1	3	2	33	2	2	6	2	2	2	2	6	2	2	2	2	32	2	6	2	6	2	2	5	6	2	6	39
Woman	1	1	2	1	1	2	1	1	1	1	4	1	1	1	1	2	1	1	1	2	27	3	3	4	2	2	1	1	5	1	2	5	1	30	1	1	1	7	1	6	7	3	6	6	39
Man	4	2	1	1	2	1	1	2	1	3	4	2	1	2	2	2	1	1	1	1	35	5	5	6	6	6	4	2	6	2	6	6	2	56	6	6	6	4	2	2	6	6	2	6	46
Woman	2	1	2	2	2	1	1	1	2	2	3	1	1	2	2	2	1	1	1	1	31	5	5	6	6	3	2	2	6	2	6	5	2	50	2	2	6	6	2	6	5	2	6	6	43
Man	2	2	2	2	1	2	1	2	1	1	3	1	1	2	2	2	1	2	1	2	33	3	3	5	5	2	2	1	5	1	1	5	1	34	2	6	2	6	2	6	3	6	3	6	42
Man	1	1	1	1	1	2	1	1	1	2	4	1	1	2	1	1	1	1	1	1	26	5	4	6	4	2	2	2	5	1	2	5	2	40	6	6	2	2	2	3	3	6	5	6	41
Man	3	1	1	1	1	1	1	1	2	1	4	1	1	2	2	2	1	1	1	1	29	5	5	5	5	3	2	1	5	2	2	5	2	42	5	5	2	2	2	2	3	6	5	5	37
Woman	3	2	1	1	2	1	2	2	2	2	4	1	1	2	2	2	1	1	1	1	34	5	4	5	4	2	2	1	5	1	4	5	1	39	6	2	1	6	6	2	5	3	6	6	43
Woman	1	1	2	2	1	2	1	1	1	1	4	1	1	2	2	2	1	1	1	1	29	3	5	5	2	2	1	1	5	1	2	5	2	34	2	2	1	6	2	6	5	6	1	6	37
Woman	2	2	2	1	2	1	1	1	2	2	3	1	1	2	2	1	1	2	1	1	31	5	4	5	3	2	2	2	5	2	2	5	2	39	6	1	1	6	1	2	6	5	2	6	36
Man	4	2	1	1	1	1	1	1	1	2	4	1	1	2	2	2	2	1	1	1	32	5	6	5	6	5	5	5	6	5	6	5	6	65	6	2	6	2	6	2	6	2	6	1	39
Man	3	1	2	2	1	1	1	2	2	3	2	2	1	2	3	2	2	3	1	2	38	5	3	6	5	4	3	3	5	3	5	6	3	51	3	5	2	6	2	6	4	6	2	5	41
Man	3	1	3	2	2	1	1	2	2	1	4	1	2	3	2	2	2	2	2	1	39	4	2	5	5	3	2	2	5	2	4	2	2	38	2	6	2	6	2	6	5	2	2	5	38
Man	2	1	3	1	1	1	2	1	2	2	3	1	1	3	2	2	1	1	1	1	32	5	3	6	6	5	2	1	6	1	5	5	1	46	2	5	2	6	2	5	5	6	2	6	41
Man	3	1	2	1	2	1	1	1	2	2	3	1	1	3	2	2	1	1	2	1	33	5	5	5	5	2	2	2	6	2	5	5	2	46	6	5	3	6	2	2	6	5	2	6	43
Man	4	1	3	1	2	1	2	2	2	2	3	1	1	4	2	2	3	1	2	1	40	4	5	6	6	2	3	1	5	2	5	5	2	46	6	2	5	3	2	2	6	6	6	6	44
Man	2	1	1	1	2	1	1	1	1	2	3	1	1	2	2	2	1	1	1	1	28	5	1	6	3	2	2	2	6	2	2	6	2	39	2	6	2	6	2	2	2	6	2	6	36
Woman	3	1	3	1	3	1	2	1	2	3	3	2	1	2	3	2	3	1	2	1	40	6	6	6	6	6	5	5	6	6	5	5	5	67	6	2	2	3	2	3	6	2	6	6	38
Man	3	2	2	2	2	2	2	2	2	3	3	1	1	1	2	2	1	2	2	1	38	4	4	6	6	4	1	2	5	2	4	5	4	47	4	4	4	4	4	4	4	5	4	5	42
Man	4	2	2	1	1	2	2	2	1	1	2	1	2	2	1	2	1	2	2	1	34	3	3	5	5	4	3	3	5	3	3	5	3	45	3	4	6	4	5	5	5	4	4	4	44
Woman	1	1	3	2	1	1	1	1	2	2	4	1	1	3	2	2	1	2	1	1	33	3	3	5	3	3	2	2	5	2	2	5	2	37	2	2	2	6	2	6	6	2	2	6	36
Man	4	2	2	2	1	1	2	2	2	2	4	1	1	2	2	2	2	1	2	2	39	6	5	6	6	6	6	6	6	6	6	6	6	71	4	5	3	3	4	3	3	5	4	4	38
Man	4	2	3	2	3	1	1	2	3	3	3	1	1	2	4	1	1	1	1	2	41	6	6	5	5	5	4	4	5	4	4	5	3	56	5	4	5	3	4	5	5	5	5	3	44
Woman	4	1	1	4	1	1	1	1	4	2	4	2	1	1	2	2	1	1	1	1	36	6	3	5	3	3	3	3	5	2	2	5	2	42	6	3	6	2	2	2	6	1	6	2	36
Man	3	1	2	1	2	1	1	1	1	2	4	1	1	3	2	2	1	2	2	1	34	2	5	5	2	2	2	2	5	2	2	5	2	36	2	2	2	2	2	6	5	2	6	6	35
Man	4	1	2	2	4	2	1	1	2	4	2	1	2	3	3	2	2	2	1	2	43	4	4	6	3	2	2	2	3	3	3	5	3	40	2	4	5	4	4	4	4	5	4	4	40
Man	1	1	1	1	1	2	1	1	2	2	4	1	1	2	2	1	1	1	2	1	29	2	2	3	5	2	2	1	5	2	2	2	3	31	2	2	2	6	2	6	2	6	2	6	36
Man	1	1	2	1	1	1	1	2	1	1	4	1	1	2	1	2	1	1	1	1	27	2	2	5	2	2	2	2	5	1	2	5	2	32	2	2	2	6	2	6	2	6	2	6	36
Man	3	1	2	1	4	1	1	2	2	4	2	1	1	1	4	2	1	1	1	1	36	5	5	5	5	5	3	2	5	2	4	5	2	48	6	4	5	2	4	3	4	4	4	4	40
Woman	4	4	1	1	4	3	1	3	2	4	4	1	1	1	4	4	1	1	4	1	49	5	6	6	6	5	6	6	6	5	6	5	6	68	5	4	5	3	5	6	5	4	6	5	48
Man	4	2	2	1	3	2	2	3	2	3	3	1	1	3	4	1	1	2	2	3	45	6	5	6	5	5	6	5	5	5	6	5	6	65	5	3	5	4	5	5	5	3	4	4	43
Man	4	1	2	3	3	1	1	1	4	3	1	1	2	3	4	2	2	2	1	3	44	4	4	6	6	4	3	2	5	3	4	6	3	50	5	4	5	3	4	5	5	5	4	4	44
Man	4	1	2	3	3	3	1	1	2	3	1	1	2	3	3	1	2	2	2	1	41	4	4	6	6	4	2	2	5	2	3	5	3	46	5	5	5	4	4	5	5	3	3	3	42
Man	4	3	1	1	2	1	3	3	1	2	4	2	1	2	2	2	1	1	1	1	38	6	6	6	7	6	5	2	6	2	6	5	5	62	6	1	1	1	6	2	6	5	6	3	37
Man	2	1	2	1	2	2	1	1	1	2	4	1	2	2	2	2	1	2	1	2	34	2	4	5	5	2	2	1	5	1	2	6	2	37	2	6	2	6	2	6	4	7	1	6	42
Man	4	3	2	1	2	1	1	2	1	2	4	2	1	2	2	2	1	1	1	1	36	5	5	6	7	6	6	5	7	6	6	5	4	68	6	6	1	6	6	2	3	5	6	6	47
Man	3	2	1	1	2	1	1	1	1	1	4	1	1	2	2	1	1	1	1	1	29	5	5	6	4	3	1	1	5	1	1	5	1	38	6	6	1	6	1	2	3	5	2	6	38
Man	1	3	2	2	1	2	3	2	2	1	3	1	2	3	2	1	1	3	2	2	39	3	3	5	2	1	1	1	5	1	1	5	1	29	6	6	1	7	1	3	2	6	2	6	40
Man	3	2	1	1	2	1	2	1	1	2	4	1	1	2	2	1	2	2	1	1	33	4	4	5	3	3	3	2	5	2	1	5	2	39	2	6	2	6	2	6	2	6	2	6	40
Woman	4	2	3	2	1	2	1	2	1	1	4	1	1	2	2	1	1	2	1	2	36	3	5	3	3	5	2	1	2	1	2	5	1	33	2	1	1	6	1	6	6	6	2	6	37
Woman	2	2	2	1	1	2	1	1	2	1	3	1	1	4	2	2	3	2	1	2	36	3	5	4	4	2	2	2	5	2	3	6	2	40	2	2	1	6	1	6	5	6	2	6	37
Man	2	2	2	1	1	1	1	1	1	1	4	1	1	1	2	2	2	1	1	2	30	3	3	4	2	2	1	2	5	2	2	5	1	32	2	2	2	6	1	6	6	5	2	6	38
Man	4	3	1	3	2	2	3	1	3	2	4	1	3	3	2	1	1	2	3	2	46	6	5	6	5	6	5	5	6	5	6	7	5	67	5	3	5	2	3	3	5	4	5	5	40
Man	4	1	4	3	1	3	1	1	3	1	1	1	3	2	1	1	3	2	1	3	40	5	5	5	6	5	2	2	5	2	5	5	2	49	2	3	5	3	5	5	5	5	5	4	42
Man	4	2	1	1	1	1	1	1	2	2	3	1	1	2	2	2	1	1	1	1	31	3	3	5	3	2	2	2	5	2	2	5	2	36	6	1	1	1	2	2	6	6	7	7	39
Man	3	1	2	1	1	1	1	1	2	1	4	1	1	2	2	1	1	2	2	1	31	3	3	2	2	2	2	1	5	2	2	5	2	31	7	1	1	2	1	2	6	5	6	6	37
Man	4	1	3	2	1	2	1	2	3	2	2	1	2	3	1	1	2	2	1	2	38	5	5	5	6	3	3	2	5	5	5	5	5	54	5	3	5	3	5	5	5	5	5	5	46
Man	3	1	1	2	1	1	1	1	2	1	4	1	2	2	2	1	1	2	2	1	32	3	5	5	2	2	2	2	5	2	2	4	2	36	6	1	2	1	2	2	6	5	6	6	37
Man	4	1	2	4	1	3	1	1	4	1	1	1	3	3	1	1	2	3	1	3	41	5	5	6	5	6	3	3	5	2	5	5	5	55	2	3	5	5	3	5	5	5	3	5	41
Man	4	1	3	3	1	3	1	2	2	2	2	1	3	3	1	2	2	3	1	2	42	5	5	6	5	5	2	2	5	2	5	5	5	52	3	2	5	4	5	5	5	5	5	5	44
Man	4	1	3	3	1	3	1	1	4	1	2	1	3	4	2	2	2	2	1	2	43	5	3	5	3	3	2	2	5	5	2	5	3	43	2	5	3	5	5	5	5	5	2	5	42
Woman	2	2	2	1	2	1	1	1	2	2	4	2	2	3	2	1	2	3	2	3	40	3	3	5	2	2	3	2	6	1	2	5	2	36	1	5	2	6	2	6	2	6	2	6	38
Man	3	1	2	1	1	2	1	1	2	1	3	1	2	1	2	1	1	2	1	1	30	3	3	5	2	3	2	2	5	2	2	5	2	36	6	6	2	5	2	2	1	6	2	6	38
Man	3	2	1	2	1	2	2	1	2	1	4	1	2	4	2	1	2	2	2	2	39	3	3	5	2	1	3	2	6	2	2	5	2	36	6	1	2	6	2	2	5	6	2	6	38
Man	2	2	2	2	1	2	1	1	3	2	3	1	2	3	2	1	2	2	2	2	38	2	2	5	2	2	2	2	6	2	2	5	2	34	6	2	2	5	2	2	5	6	2	6	38
Man	3	2	3	2	1	2	1	1	2	2	4	1	2	1	2	1	1	2	2	1	36	2	5	6	2	2	2	2	6	2	2	6	2	39	6	2	2	6	2	2	6	6	2	6	40
Man	4	2	2	3	1	2	1	2	2	1	3	1	2	2	1	2	1	3	2	2	39	5	6	6	5	5	2	2	5	3	6	5	5	55	2	5	5	5	3	2	5	5	2	5	39
Man	4	1	3	2	1	2	1	1	2	2	1	1	2	3	1	2	1	2	1	2	35	5	5	5	5	5	1	1	5	3	6	6	5	52	6	5	5	5	3	2	5	3	3	5	42
Man	3	1	2	1	1	2	1	1	2	1	4	2	1	2	2	1	2	2	2	2	35	2	4	5	2	3	2	3	5	2	2	5	2	37	6	2	2	4	2	5	6	5	6	6	44
Man	3	1	2	1	1	2	1	2	3	2	4	1	2	2	1	2	3	2	1	1	37	2	2	6	2	2	2	2	5	2	2	5	2	34	6	1	1	2	2	2	5	5	6	6	36
Man	4	1	4	3	1	2	1	1	2	1	1	1	2	2	1	2	2	3	1	2	37	5	5	5	6	5	2	1	5	5	5	5	3	52	2	2	5	3	5	6	5	5	5	5	43
Woman	1	1	3	3	2	2	1	1	4	1	3	1	2	3	1	1	3	2	1	2	38	2	2	5	1	2	2	2	6	2	2	5	2	33	2	2	2	6	2	5	6	6	2	6	39
Man	2	1	2	2	1	2	1	2	2	2	4	1	2	3	2	1	3	2	2	2	39	2	6	5	2	2	2	2	6	2	1	6	2	38	6	2	2	5	1	5	6	6	2	6	41
Man	3	2	1	2	1	2	3	1	2	2	4	1	2	3	2	2	3	2	1	2	41	2	2	5	2	2	2	2	5	2	2	6	2	34	6	1	1	6	1	1	5	6	2	5	34
Man	4	3	3	3	1	3	2	1	2	1	3	1	2	4	1	2	2	3	2	3	46	5	5	5	5	5	3	3	5	5	5	6	3	55	2	5	5	5	3	5	3	5	3	5	41
Woman	4	1	3	4	1	4	1	1	2	1	2	1	2	4	1	1	2	3	2	4	44	6	5	6	6	6	3	3	6	4	5	5	4	59	5	5	4	5	2	5	5	5	3	5	44
Woman	4	1	3	3	2	3	1	2	3	2	2	2	2	3	2	3	3	3	1	3	48	5	5	5	5	5	3	3	6	4	5	6	4	56	5	5	5	5	5	3	5	5	3	5	46
Man	4	3	1	2	3	1	4	3	2	3	4	1	2	3	3	1	1	2	3	2	48	6	6	7	7	7	2	2	6	5	6	6	5	65	6	2	6	3	6	2	6	4	6	6	47
Man	4	1	4	4	1	4	1	1	2	1	1	1	4	4	1	1	2	4	1	4	46	5	3	5	3	5	1	1	3	1	5	3	1	36	1	1	5	7	4	7	5	5	5	5	45
Man	4	2	1	1	2	1	3	3	2	2	3	1	1	2	2	1	2	2	2	1	38	7	7	7	7	7	4	4	7	4	7	7	7	75	6	2	6	1	6	2	6	4	6	5	44
Man	4	4	1	1	2	1	4	4	4	2	4	3	1	2	2	4	2	1	4	1	51	6	6	6	6	6	5	5	6	5	6	6	6	69	7	1	7	1	7	1	7	2	6	6	45

## Sheet: QuestionnaireT2
Your gender:	1.To what extent do you want to be involved in making various treatment decisions?	2.Do you often want to talk about your illness with relatives and friends?	3.When discussing your illness, do you often find yourself thinking about other things?	4.Do you often feel that there is no hope for a complete recovery?	5.How much knowledge about the illness have you received from doctors, nurses, and other knowledgeable people in the past few months?	6.Do you often feel that because of the illness, you no longer care about things in all aspects of your life?	7.To what extent are you willing to talk about other things with relatives and friends because you don't need to constantly think about the illness?	8.To what extent does your illness make you consider some things in life more positively?	9.When you think about your illness, do you do something else to distract yourself?	10.Do you often ask the doctor how you should deal with your illness?	11.When relatives and friends talk about your illness with you, do you often try to change the topic?	12.How much information about your illness have you learned from books, magazines, and newspapers in the past few months?	13.Do you often feel that you have to submit to the illness?	14.To what extent do you want to forget about your illness?	15 How many questions have you asked the doctor about your illness?	16.When encountering people with the same illness, usually how much detail about the illness do you discuss with them?	17.Do you often use watching movies, TV, etc. to distract yourself from the illness?	18.Do you often feel that you are powerless against the illness?	19.When your relatives and friends ask about your condition, do you often talk a lot about the details of your illness with them?	20. Do you often feel that you can only resign yourself to fate regarding your illness?	Medical coping style total score	1、When I encounter problems, some people (family members, friends, teachers, etc.) will be by my side	2、I can share happiness and sadness with some people (family members, friends, teachers, etc.)	3、My family can provide me with practical and specific help	4、When needed, I can receive emotional support and assistance from my family	5、When I have difficulties, some people (family members, friends, teachers, etc.) are the true source of comfort for me	6、My friends can truly help me	7、I can rely on my friends when facing difficulties	8、 I can discuss my problems with my family	9、 My friends can share happiness and sadness with me	10、Some people (family members, friends, teachers, etc.) in my life care about my emotions	11、My family can willingly assist me in making various decisions	12、I can discuss my problems with my friends	Understanding social support total score	1、 I think I am an outgoing and passionate person	2、 I think I am a critical and argumentative person	3、I think I am a reliable and self-disciplined person	4、I think I am an anxious and easily frustrated person	5、I think I am a person who is willing to accept new experiences and confusing things	6、I think I am a reserved and quiet person	7、I think I am a compassionate and warm person	8、I think I am a disorganized and careless person	9、I think I am a calm and emotionally stable person	10、I think I am a conventional and lack of creativity person Big Five personality total score	Total score of the Big Five personality traits
Man	2	1	1	1	2	2	1	2	2	2	4	1	1	2	2	1	1	1	1	1	31	4	6	6	5	2	1	1	1	1	1	4	1	33	6	2	2	5	2	3	6	5	2	6	39
Man	2	1	2	1	2	1	1	2	2	2	4	1	1	1	2	1	1	1	1	1	30	4	3	5	3	1	1	2	5	2	1	5	2	34	6	6	2	5	2	3	3	5	4	6	42
Man	3	2	1	1	2	1	1	2	2	3	4	1	1	1	2	1	1	1	1	1	32	5	3	5	2	2	2	1	5	2	1	5	1	34	5	3	3	5	3	5	5	5	3	6	43
Man	2	2	2	1	2	1	2	2	1	1	4	1	1	2	2	2	1	1	1	1	32	4	2	5	5	1	1	1	5	1	2	5	2	34	6	2	2	5	2	3	6	5	2	6	39
Man	3	2	2	1	2	1	2	2	1	2	4	1	1	3	2	2	1	1	1	1	35	4	5	5	4	1	1	2	4	2	5	5	1	39	6	2	2	6	2	3	5	6	2	6	40
Man	1	1	1	1	1	2	1	1	1	1	4	1	1	2	2	1	2	1	1	1	27	3	4	3	4	3	2	2	5	2	2	5	2	37	6	2	2	2	2	2	6	5	6	6	39
Woman	1	1	1	1	1	1	1	1	2	2	4	1	2	2	2	2	1	1	1	1	29	2	2	5	2	1	1	1	5	2	1	5	1	28	2	6	2	6	2	6	6	5	6	6	47
Man	1	1	3	2	1	2	1	1	2	2	4	1	1	2	2	2	1	2	1	2	34	1	2	5	2	2	1	1	5	1	1	5	1	27	2	1	1	6	1	6	5	6	1	6	35
Man	3	2	2	2	3	1	2	2	3	3	3	2	2	2	2	2	3	2	2	2	45	4	4	5	5	6	5	5	6	5	5	5	5	60	4	5	4	3	4	5	5	5	5	4	44
Man	4	1	1	2	3	1	3	3	3	3	3	3	1	2	3	3	3	2	3	2	49	6	6	6	6	6	6	6	6	6	6	6	6	72	3	4	4	4	4	5	3	3	5	4	39
Woman	1	2	2	1	2	2	1	1	2	2	4	1	1	2	2	2	1	1	1	1	32	5	5	6	4	6	2	1	6	3	1	6	1	46	2	2	2	6	2	6	5	6	2	6	39
Man	3	3	2	2	2	2	1	1	2	2	3	2	1	3	2	2	1	1	2	1	38	5	4	5	6	2	2	1	5	1	4	5	1	41	6	6	2	2	1	3	3	6	5	6	40
Man	2	2	1	1	2	1	1	2	2	2	4	1	1	1	2	2	1	1	1	2	32	2	3	5	5	2	1	1	5	1	1	5	1	32	6	6	2	2	2	5	6	3	3	3	38
Man	4	4	1	1	4	1	4	4	1	4	4	3	1	2	4	4	2	1	4	1	54	6	6	6	7	6	7	6	6	7	7	7	7	78	4	3	5	5	5	4	5	4	5	4	44
Man	3	2	2	2	1	2	1	1	3	2	3	1	2	3	2	2	2	2	2	2	40	3	4	4	3	3	2	2	4	2	2	5	2	36	6	6	2	2	2	3	2	6	5	6	40
Woman	2	1	2	2	2	2	1	2	3	2	3	1	1	2	2	1	2	2	2	1	36	5	4	5	3	3	2	2	5	2	1	5	2	39	1	1	1	6	1	6	6	5	2	6	35
Woman	4	1	4	2	1	2	1	2	2	2	1	1	2	2	1	2	1	2	2	2	37	4	4	4	6	4	3	1	1	1	4	6	1	39	6	4	5	4	4	3	5	4	5	4	44
Man	4	2	2	2	3	2	2	2	2	2	3	1	2	3	4	3	1	2	2	2	46	5	6	5	5	6	5	5	5	4	5	5	5	61	5	4	5	4	5	5	5	5	5	5	48
Woman	2	1	1	1	1	2	1	2	1	1	4	1	2	2	2	1	1	1	1	1	29	4	2	3	2	2	2	2	5	2	2	2	2	30	1	1	1	6	2	6	5	6	2	6	36
Man	4	3	2	2	2	1	2	2	2	2	3	2	2	3	2	2	2	1	2	3	44	7	7	7	7	7	7	7	7	7	7	7	6	83	2	2	2	2	2	3	3	4	4	3	27
Man	4	2	2	2	3	2	1	2	1	3	3	1	2	3	3	3	1	2	2	2	44	5	5	5	5	5	2	2	6	2	5	5	3	50	2	3	5	4	4	5	5	4	5	5	42
Man	4	2	1	2	2	2	2	2	2	2	4	1	1	1	2	3	1	2	3	1	40	5	5	6	6	5	4	4	5	5	5	5	5	60	6	3	5	4	4	3	5	4	4	4	42
Man	3	2	1	1	1	1	1	1	2	2	4	1	1	1	2	1	1	1	1	1	29	5	5	5	2	2	1	1	5	1	2	5	2	36	6	2	2	2	6	3	6	5	6	2	40
Woman	2	2	1	2	1	1	1	1	2	1	3	1	1	2	2	1	1	1	1	1	28	3	3	2	4	3	2	2	4	2	2	5	2	34	6	2	2	6	2	2	6	6	2	6	40
Man	2	1	1	2	1	2	1	1	1	2	4	1	1	1	2	1	1	2	1	1	29	3	2	5	2	2	2	2	4	2	2	5	2	33	6	2	2	2	2	2	6	5	6	5	38
Man	2	2	1	2	1	1	1	1	2	1	4	1	1	1	2	1	1	1	1	1	28	4	3	4	2	2	2	2	5	2	2	4	2	34	6	3	2	2	2	3	6	5	6	6	41
Man	4	1	2	2	2	2	1	1	2	2	2	1	2	2	3	2	2	2	2	2	39	6	6	6	5	6	2	3	5	2	5	6	3	55	2	5	5	5	3	5	5	3	5	5	43
Man	2	1	1	1	1	2	1	2	1	1	4	1	2	2	2	1	1	1	1	1	29	4	3	5	2	2	2	2	5	2	2	5	2	36	6	2	2	2	2	2	5	6	5	6	38
Man	4	3	1	2	3	2	3	1	2	3	3	1	2	2	3	3	2	2	2	2	46	5	6	6	7	6	5	5	6	5	6	7	5	69	3	3	5	3	4	5	5	4	5	5	42
Woman	2	1	2	1	1	1	1	1	2	1	4	1	2	2	2	2	1	1	1	1	30	3	3	4	2	2	2	2	5	2	3	5	2	35	2	6	2	6	2	6	2	6	2	6	40
Man	4	1	3	2	1	2	1	1	3	1	3	1	2	2	2	1	2	2	1	2	37	6	5	6	5	6	2	2	5	2	5	5	3	52	2	3	4	6	4	5	5	4	5	5	43
Woman	2	1	1	1	1	1	1	1	3	1	3	1	1	2	1	1	2	1	1	1	27	3	3	4	2	2	2	2	4	2	2	5	2	33	2	6	2	6	1	7	2	6	2	6	40
Man	4	1	3	3	1	3	1	1	3	1	2	1	2	2	2	1	2	3	2	2	40	5	6	6	6	6	3	2	5	3	5	6	2	55	2	3	5	1	4	5	5	3	6	5	39
Man	4	4	3	3	2	3	2	3	3	2	2	3	3	4	3	3	2	3	3	2	57	7	7	7	7	7	7	7	7	7	7	5	5	80	5	4	4	4	3	4	3	4	4	4	39
Woman	4	3	2	3	2	1	1	2	4	3	3	3	1	3	3	3	3	2	3	3	52	5	6	7	7	7	7	6	6	6	6	5	5	73	3	3	3	4	4	3	4	5	5	3	37
Man	4	3	3	2	2	2	2	3	2	2	3	3	3	3	2	2	2	3	3	1	50	6	6	6	5	2	5	2	6	4	5	7	7	61	1	1	6	3	5	3	5	4	4	4	36
Man	4	1	2	3	2	2	3	2	3	4	1	2	2	2	2	2	2	2	3	2	46	5	5	3	5	5	5	5	5	5	5	6	4	58	5	4	4	4	4	4	2	3	2	2	34
Woman	2	2	2	1	1	2	1	2	2	2	3	1	1	3	2	2	3	1	2	1	36	5	5	5	3	3	2	2	5	2	2	4	2	40	6	2	2	6	2	2	6	5	1	6	38
Man	2	1	1	1	1	1	1	1	2	2	4	1	1	1	2	1	1	2	1	1	28	5	3	4	2	5	2	2	5	2	2	5	2	39	6	6	2	1	1	2	3	5	6	6	38
Man	2	2	1	1	1	1	1	1	1	1	3	1	1	1	2	1	2	1	1	1	26	3	2	5	5	3	2	2	5	2	2	5	2	38	6	1	2	2	2	2	5	6	7	7	40
Man	2	1	2	1	1	2	1	1	2	1	4	1	2	2	2	1	2	1	1	1	31	3	3	5	2	2	2	2	5	2	2	5	2	35	6	6	2	6	2	2	2	5	2	6	39
Woman	4	2	2	2	2	2	2	2	2	2	3	3	2	2	3	3	2	2	2	2	46	6	5	6	6	6	3	3	5	3	5	6	5	59	4	2	5	2	5	5	5	4	5	5	42
Man	3	2	1	2	1	1	2	2	3	2	3	1	2	3	2	1	2	3	2	1	39	3	3	5	3	3	2	3	5	3	3	5	2	40	2	6	2	6	2	6	2	6	2	6	40
Man	3	2	1	2	1	2	1	1	2	2	3	1	2	1	2	1	2	2	2	1	34	3	4	5	3	3	2	2	5	3	3	6	2	41	6	2	2	6	2	2	5	5	2	6	38
Man	3	1	1	2	1	2	2	1	2	2	3	1	2	2	2	1	2	2	2	1	35	4	3	5	2	2	2	2	5	2	3	5	2	37	6	2	2	6	2	2	6	6	2	5	39
Woman	4	1	2	3	3	2	2	3	3	3	2	3	2	2	3	2	3	3	2	3	51	4	5	5	5	6	5	5	4	5	3	3	5	55	3	3	3	3	4	4	5	4	4	4	37
Man	3	2	3	2	3	3	3	3	3	3	2	3	1	3	3	3	2	3	2	2	52	5	6	6	7	7	7	7	7	7	7	7	7	80	1	1	1	1	1	1	1	2	3	3	15
Man	3	2	2	1	1	1	2	1	2	2	3	1	2	1	2	1	2	2	1	1	33	3	3	5	3	2	5	2	5	2	2	5	2	39	6	2	2	3	2	2	5	7	5	6	40
Man	3	2	2	2	2	2	2	2	2	2	3	1	2	2	2	3	1	2	1	2	40	5	6	6	5	6	3	1	5	5	6	5	5	58	3	3	5	4	5	5	5	5	3	5	43
Man	2	1	2	2	1	2	3	2	3	2	2	1	2	3	2	1	3	2	3	3	42	3	3	5	2	3	2	2	5	2	2	6	2	37	6	6	2	6	2	2	3	5	2	5	39
Man	3	2	2	2	1	2	1	1	2	2	3	1	1	3	2	1	2	2	2	2	37	5	2	6	2	2	2	3	6	2	2	6	2	40	6	6	2	2	5	2	6	6	3	6	44
Man	3	2	1	1	2	2	1	3	2	2	4	2	1	3	2	2	3	1	2	1	40	6	5	5	6	2	2	2	5	2	5	6	2	48	6	2	1	2	5	2	6	5	6	2	37
Man	3	2	1	1	1	1	2	1	2	1	3	1	2	3	2	1	3	2	2	2	36	2	3	6	6	2	2	2	6	2	6	6	2	45	2	2	2	6	2	2	6	5	2	5	34
Woman	3	1	2	2	1	1	1	2	1	2	4	1	2	1	2	1	1	1	2	1	32	2	5	5	2	5	2	2	5	2	2	5	2	39	3	2	2	6	1	6	6	6	2	6	40
Woman	4	2	2	1	2	2	2	1	2	1	3	1	2	3	2	4	1	2	2	2	41	6	6	6	6	6	3	2	5	3	5	6	5	59	5	3	5	3	5	5	5	5	5	5	46
Man	4	1	3	2	1	2	2	1	3	3	2	2	2	3	2	2	2	2	2	2	43	6	6	6	6	5	4	3	5	5	5	6	5	62	3	5	5	5	3	2	5	5	5	5	43
Man	3	2	2	1	1	2	2	1	2	2	3	1	2	3	2	1	3	2	2	3	40	3	5	6	2	3	2	2	6	3	2	5	2	41	6	2	2	3	3	3	5	5	5	6	40
Woman	3	1	2	2	1	1	1	2	3	2	3	1	2	3	2	1	3	2	2	3	40	2	5	5	2	2	3	2	5	2	2	6	2	38	6	2	2	6	2	2	5	5	2	6	38
Woman	2	1	2	2	1	2	2	1	2	2	3	1	2	4	2	2	4	3	2	3	43	3	2	5	2	2	2	2	5	2	2	5	2	34	3	6	2	6	2	6	5	5	2	6	43
Man	4	3	1	2	1	2	3	2	2	1	4	1	2	3	1	3	1	2	3	2	43	6	6	6	6	6	3	3	6	4	5	5	5	61	6	2	5	2	5	3	5	5	5	5	43
Man	4	3	2	1	3	2	4	3	2	2	3	3	1	2	4	2	4	2	3	3	53	7	7	7	7	7	7	7	7	7	7	7	7	84	2	2	4	4	4	4	4	3	3	3	33
Woman	2	1	1	2	1	1	1	2	2	1	3	1	2	2	2	1	3	2	1	2	33	2	6	5	2	2	2	2	5	2	2	6	2	38	2	1	2	5	6	6	5	6	2	6	41
Man	4	2	2	2	2	2	3	1	2	2	2	1	2	2	2	2	2	2	2	2	41	6	6	6	6	5	3	3	5	5	5	6	5	61	3	5	5	5	3	3	5	5	3	5	42
Woman	4	3	2	2	2	2	2	2	2	2	3	1	2	2	2	2	1	2	1	2	41	6	6	6	6	6	3	5	5	5	5	5	5	63	2	3	5	5	3	3	5	5	5	5	41
Man	4	1	3	3	4	2	2	2	2	4	2	4	2	3	4	3	3	2	2	2	54	6	5	6	5	6	3	3	5	5	6	5	6	61	2	6	5	6	3	4	5	5	5	5	46
Man	4	2	2	2	3	2	2	2	1	3	3	1	2	2	3	3	1	2	2	2	44	6	5	5	5	6	4	5	5	5	5	6	5	62	6	5	5	5	4	3	5	5	3	6	47
Woman	4	3	3	2	3	2	1	2	3	3	3	2	2	2	3	3	3	2	3	2	51	7	7	7	7	7	7	7	7	7	7	7	7	84	4	3	5	3	5	5	6	2	6	3	42
Man	4	3	1	2	3	2	2	1	1	1	4	2	2	1	3	3	3	2	3	3	46	7	7	7	7	7	7	7	7	7	7	7	7	84	6	6	6	6	3	3	6	6	6	6	54
Man	3	3	1	2	2	2	3	3	2	2	4	1	2	2	2	2	1	2	2	2	43	6	5	6	6	6	2	6	6	5	6	5	6	65	2	3	5	3	5	6	5	5	5	5	44
Woman	4	2	2	3	2	2	2	2	2	2	3	2	2	2	2	2	2	2	2	2	44	6	5	5	5	5	3	3	4	3	4	5	5	53	4	6	4	5	3	2	4	5	2	5	40
Man	4	4	1	2	1	2	4	3	1	2	4	1	2	1	1	1	1	2	4	2	43	5	5	5	4	4	3	3	5	4	4	5	5	52	2	3	5	2	5	5	5	3	5	5	40
Man	3	1	4	2	1	2	1	2	2	3	3	1	1	2	2	3	2	2	2	4	43	6	5	5	5	4	3	2	5	3	5	5	5	53	2	3	5	5	4	3	5	5	3	5	40
Man	4	2	3	3	3	2	2	1	2	2	3	1	3	4	2	2	4	3	1	4	51	6	6	5	5	5	2	2	5	5	5	5	4	55	3	5	5	6	6	5	6	5	2	5	48
Man	4	1	1	1	2	2	3	2	4	2	3	2	2	3	2	2	2	3	2	2	45	7	7	7	7	7	7	7	7	7	7	7	7	84	6	4	6	5	4	4	4	3	3	5	44
Man	4	3	2	2	2	2	3	2	2	3	3	1	1	2	2	3	3	2	2	2	46	6	5	6	5	6	5	3	5	5	6	5	5	62	2	6	5	3	5	5	5	5	2	5	43
Man	4	3	2	2	2	2	3	1	2	2	3	2	3	4	2	2	2	3	2	3	49	5	5	5	3	3	2	2	4	2	5	5	4	45	5	5	5	5	4	2	5	5	2	5	43
Man	4	2	1	2	2	1	3	3	2	2	4	2	2	2	2	2	2	2	3	2	45	5	5	5	6	5	3	3	5	4	5	5	4	55	5	2	5	2	5	4	5	4	3	5	40
Man	4	1	4	2	2	2	1	2	2	2	1	1	2	2	2	3	1	2	1	3	40	6	4	5	5	5	2	2	5	2	5	5	4	50	5	3	5	2	5	3	5	4	5	5	42
Woman	4	2	1	1	2	2	1	3	2	2	1	2	1	2	2	1	3	2	1	2	37	5	5	6	5	5	4	4	5	6	5	5	5	60	4	4	5	2	4	6	5	5	5	5	45
Man	3	2	2	2	2	2	2	2	2	2	3	1	2	2	2	2	2	2	2	2	41	6	6	6	6	6	4	4	6	5	5	6	5	65	6	2	5	3	5	2	5	4	5	5	42
Man	4	3	3	3	2	2	3	2	3	2	4	1	3	3	2	2	2	3	2	4	53	6	5	6	5	5	4	4	5	4	4	5	5	58	3	3	5	3	4	5	5	5	5	5	43
Man	4	1	3	3	2	2	2	2	2	2	2	2	3	3	3	2	2	2	2	2	46	5	6	5	5	5	3	5	5	5	5	6	5	60	3	5	4	3	4	5	5	5	2	5	41
Man	4	2	2	2	2	2	2	2	2	2	3	1	2	2	2	2	2	2	2	3	43	5	5	6	5	5	3	4	5	5	5	5	5	58	2	5	5	5	5	6	5	4	6	5	48
Man	3	2	2	2	3	2	2	2	2	3	2	1	3	3	3	2	2	3	2	3	47	6	6	5	6	5	4	4	5	5	5	5	5	61	5	2	5	5	6	3	5	5	5	5	46
Man	4	2	2	2	2	2	2	1	2	2	3	1	2	3	2	2	2	2	2	2	42	5	5	6	5	5	4	4	5	4	5	5	3	56	2	5	5	4	5	5	5	5	5	5	46
Man	4	2	2	3	2	3	2	2	2	3	3	3	2	3	3	2	3	2	2	3	51	6	6	5	6	5	3	5	5	4	5	5	5	60	2	2	6	3	5	6	6	5	6	6	47
Man	3	2	2	2	2	2	2	2	3	3	3	1	2	2	2	2	1	3	2	2	43	5	6	5	5	6	4	4	5	4	5	6	6	61	4	4	4	4	4	4	3	4	4	5	40
Man	3	2	2	2	3	1	2	2	2	2	3	1	1	3	2	1	1	2	1	2	38	6	4	6	6	4	6	6	6	6	4	6	5	65	3	3	2	2	2	4	4	4	4	5	33
Woman	4	3	2	2	2	2	3	4	2	3	4	1	2	2	3	3	1	2	2	2	49	6	6	7	7	6	7	6	7	6	7	6	7	78	4	4	4	3	5	3	5	4	5	5	42
Woman	2	1	2	1	2	1	1	1	2	1	3	2	1	3	3	2	1	1	1	1	32	5	5	5	4	2	2	2	2	2	2	4	2	37	2	2	2	6	2	6	6	2	2	6	36
Woman	2	1	1	1	2	1	1	1	2	1	4	1	1	2	2	2	1	1	2	1	30	5	3	6	2	2	1	2	6	2	2	6	1	38	2	2	2	6	2	6	6	2	6	6	40
Woman	2	1	1	1	1	2	2	2	2	2	4	1	1	2	2	1	1	1	1	1	31	5	4	5	2	1	2	3	5	1	3	5	2	38	1	2	2	4	2	6	5	6	5	6	39
Woman	2	2	1	1	1	1	1	2	2	2	4	1	1	2	2	2	2	1	1	1	32	4	5	5	5	2	2	1	5	2	2	5	2	40	2	1	1	6	2	5	6	6	2	6	37
Woman	2	2	1	2	1	1	1	1	2	2	4	1	2	3	2	1	3	2	1	2	36	4	5	5	5	2	1	1	5	1	1	5	1	36	6	1	1	1	5	2	6	6	6	2	36
Man	2	1	1	1	1	1	1	1	2	2	4	1	1	2	2	1	2	1	1	1	29	3	6	2	3	6	3	1	6	1	1	6	1	39	2	6	2	4	5	6	3	6	4	2	40
Man	2	2	2	1	1	2	1	1	2	2	4	1	1	1	2	1	1	1	2	1	31	5	2	5	5	2	2	2	5	2	4	1	2	37	2	5	3	6	3	6	3	6	2	5	41
Man	3	2	3	2	1	2	2	3	2	2	4	1	1	3	2	1	1	2	1	2	40	4	3	5	4	2	2	1	4	1	1	5	1	33	2	5	2	6	2	5	2	6	2	6	38
Man	1	1	1	1	1	1	1	1	1	1	4	1	1	2	1	2	1	2	1	2	27	5	2	5	5	5	3	6	6	1	1	5	2	46	6	6	2	6	2	3	2	6	2	6	41
Man	1	1	1	1	1	1	1	1	1	1	4	1	1	1	2	1	1	1	1	1	24	5	4	6	4	2	1	1	5	1	1	5	1	36	6	6	6	2	2	3	3	3	5	6	42
Man	2	1	2	2	1	1	1	1	2	1	3	1	2	2	2	2	2	1	1	1	31	3	3	5	2	4	2	2	5	2	2	5	2	37	6	6	2	6	2	3	3	6	3	6	43
Woman	3	2	1	2	1	2	1	1	3	2	4	1	2	2	2	2	2	1	2	2	38	3	5	5	4	3	3	2	5	1	1	5	1	38	2	2	2	7	2	6	5	5	2	6	39
Woman	2	2	2	2	1	2	1	1	1	1	4	1	2	3	2	1	2	2	2	1	35	2	2	5	2	2	2	2	5	1	2	5	2	32	6	2	2	2	2	2	5	6	6	7	40
Man	4	2	2	3	2	3	3	3	2	2	3	2	1	2	3	3	3	2	2	2	49	7	7	7	7	6	6	6	6	6	6	6	6	76	4	4	4	4	4	4	3	3	3	3	36
Man	3	2	1	1	1	1	1	1	2	2	3	1	1	2	2	1	1	1	2	1	30	3	4	5	2	2	2	1	5	1	1	4	1	31	6	2	2	2	2	3	6	6	6	7	42
Man	3	1	1	2	2	2	1	1	3	2	3	1	1	2	2	1	2	2	3	2	37	4	4	5	2	2	2	2	5	2	2	5	2	37	7	6	2	2	2	2	3	6	5	6	41
Man	4	1	4	3	1	2	1	1	3	1	2	1	2	2	1	1	2	3	1	2	38	6	6	7	6	5	3	2	6	2	5	6	2	56	2	2	5	3	5	5	5	4	5	5	41
Man	2	2	2	1	1	1	1	1	2	2	3	1	1	2	2	1	1	1	1	1	29	2	5	5	2	4	2	2	5	1	2	5	2	37	6	2	2	2	2	2	6	5	6	7	40
Woman	2	2	2	1	1	2	1	1	2	2	3	1	1	1	2	1	2	1	1	1	30	4	3	5	2	2	2	2	5	1	2	5	2	35	2	1	2	6	2	6	6	6	1	6	38
Man	4	2	1	2	1	1	1	1	1	1	4	1	1	1	2	1	1	1	1	1	29	4	2	5	2	2	2	2	3	2	2	5	2	33	6	2	3	2	2	2	6	5	7	7	42
Man	3	2	1	1	1	1	1	1	2	2	4	1	1	1	2	1	1	1	1	1	29	3	5	4	3	2	2	2	5	2	2	4	2	36	6	2	2	2	2	2	6	6	5	6	39
Man	4	1	4	2	2	2	1	3	2	2	1	2	2	2	2	3	2	2	1	2	42	5	5	6	6	5	2	1	5	1	5	6	2	49	2	2	5	2	5	5	5	3	5	5	39
Woman	4	1	4	2	2	2	1	1	3	2	1	1	2	2	2	2	2	2	1	2	39	5	6	6	6	5	1	1	5	2	5	6	3	51	5	3	5	5	3	3	5	5	5	5	44
Man	3	2	2	1	1	1	1	1	2	1	4	1	1	1	2	1	1	1	1	1	29	2	3	5	2	2	3	2	5	2	3	5	2	36	1	6	1	6	2	6	2	6	2	6	38
Man	2	1	2	1	1	2	1	1	2	1	3	1	2	1	2	1	1	2	1	1	29	2	6	6	2	2	3	2	6	2	2	5	2	40	7	1	1	2	2	1	6	5	6	6	37
Man	2	1	1	2	1	1	1	1	2	1	3	1	1	1	2	1	1	1	2	1	27	6	3	5	5	3	2	2	5	2	2	5	2	42	1	6	1	2	2	2	5	5	5	6	35
Man	3	1	2	2	1	2	1	1	2	2	3	2	2	1	2	1	1	2	1	1	33	3	3	5	2	3	3	3	6	2	2	5	2	39	6	2	1	2	2	2	5	6	6	6	38
Man	3	1	2	2	1	2	1	1	2	2	4	2	2	2	2	1	2	2	2	2	38	3	2	5	2	2	2	2	5	2	2	5	2	34	6	2	1	2	2	2	5	6	5	6	37
Man	2	1	1	2	1	1	1	2	2	1	3	1	1	1	2	1	1	1	1	1	27	3	2	5	3	2	2	2	6	3	2	5	2	37	2	2	2	2	2	5	5	6	5	6	37
Man	4	3	1	3	4	2	2	2	3	4	2	4	3	2	3	3	3	2	2	2	54	6	7	7	7	7	6	6	2	3	5	5	5	66	3	3	2	4	5	3	5	3	3	5	36
Man	4	1	3	3	1	3	1	1	2	1	2	1	2	3	1	1	1	3	1	2	37	6	5	6	6	5	1	1	5	2	5	6	5	53	3	5	5	5	3	5	5	3	3	5	42
Man	3	1	2	2	1	1	3	1	2	2	4	2	1	2	2	1	2	2	2	1	37	2	5	5	2	2	2	2	5	2	2	5	2	36	6	2	2	3	2	2	5	6	5	5	38
Woman	4	2	2	1	3	3	3	2	3	2	4	2	3	3	3	2	2	3	3	3	53	6	6	6	6	6	6	6	6	6	6	6	5	71	3	3	4	4	4	4	4	4	3	3	36
Man	4	2	2	2	2	2	2	2	2	2	3	1	2	2	2	2	2	2	2	2	42	5	6	5	5	5	3	3	5	5	5	5	5	57	3	3	5	3	5	5	5	5	5	5	44
Woman	4	3	2	2	2	1	2	2	2	2	4	1	2	2	2	3	1	2	2	2	43	5	5	6	5	6	6	6	6	6	5	6	6	68	2	3	5	3	5	3	4	5	5	5	40
Woman	3	1	1	2	1	2	1	1	4	2	3	1	2	1	2	2	3	2	2	2	38	2	3	5	2	1	1	1	5	1	1	6	1	29	6	1	1	5	1	1	5	6	2	6	34
Man	3	2	3	2	1	1	2	2	2	2	3	1	2	2	2	1	3	2	2	2	40	3	2	3	2	2	2	2	6	1	2	5	2	32	6	2	3	2	2	3	5	6	5	5	39
Man	3	1	3	2	1	2	1	2	2	2	3	2	1	2	1	2	1	2	1	2	36	2	3	1	2	1	2	1	5	2	1	5	1	26	6	2	3	6	2	2	6	6	2	6	41
Man	4	3	2	3	1	3	3	2	4	2	2	2	2	3	2	3	3	1	1	1	47	7	7	7	7	7	7	7	7	7	7	7	7	84	7	4	7	4	7	3	7	3	2	2	46
Man	4	3	2	3	2	2	2	3	2	3	3	2	2	3	2	3	3	2	1	3	50	7	7	7	7	7	7	7	7	7	7	7	7	84	4	4	4	4	6	6	6	6	4	2	46
Man	3	3	1	2	1	2	2	1	1	1	2	1	2	2	1	1	1	2	1	2	32	6	4	5	5	3	3	2	2	2	5	5	3	45	2	6	4	4	4	5	5	5	2	5	42
Man	3	1	1	3	1	2	1	1	2	2	3	1	2	1	2	1	1	2	1	1	32	2	6	3	2	2	2	2	6	2	2	6	1	36	6	2	1	6	2	2	6	5	2	6	38
Man	3	2	1	2	1	2	1	2	2	1	4	3	2	3	3	1	1	2	2	2	40	2	2	6	2	2	2	2	2	1	2	2	2	27	2	1	1	6	2	5	6	5	1	6	35
Woman	4	3	3	3	2	2	2	3	2	2	4	1	2	3	2	3	2	3	3	3	52	6	5	6	6	6	3	4	6	5	6	5	5	63	6	5	5	4	5	3	5	4	5	5	47
Woman	4	1	2	3	1	2	1	1	3	1	1	1	3	4	2	2	1	2	2	2	39	6	6	5	5	5	2	2	5	4	5	5	4	54	6	3	5	6	5	3	5	5	3	5	46
Man	4	3	2	2	3	2	2	3	2	2	3	2	2	3	2	1	1	2	2	2	45	6	5	3	5	6	5	4	5	5	5	6	4	59	4	3	5	3	5	3	5	5	5	5	43
Man	4	1	3	3	3	2	1	2	2	3	2	3	1	1	3	3	2	2	1	2	44	6	5	6	6	5	2	2	5	2	5	5	2	51	2	2	6	2	5	5	5	3	5	4	39
Man	3	1	1	2	1	2	1	2	2	2	4	1	1	1	2	1	3	1	2	1	34	2	3	6	2	2	2	2	2	2	1	6	1	31	6	7	2	1	1	2	6	5	2	6	38
Man	2	3	2	2	2	2	1	1	2	2	3	2	2	2	2	1	2	2	2	2	39	2	2	6	1	2	2	2	6	2	2	5	2	34	6	3	2	6	2	2	5	6	2	5	39
Man	4	1	3	2	2	2	1	4	2	2	2	1	2	3	2	2	3	2	1	3	44	6	6	6	6	6	2	2	6	2	4	5	3	54	5	3	5	5	5	3	4	5	3	5	43
Man	2	1	2	2	1	2	1	1	2	2	4	1	2	2	1	1	3	2	2	2	36	2	2	5	2	1	1	2	7	2	2	6	2	34	6	2	2	6	1	2	5	6	2	6	38
Man	4	1	3	3	1	3	1	1	3	2	1	1	3	4	2	3	3	3	1	4	47	5	5	5	5	5	2	2	3	2	4	6	4	48	3	3	5	6	4	2	5	5	3	5	41
Man	4	3	2	2	3	1	3	3	2	3	2	2	2	2	3	3	2	2	3	2	49	6	6	6	6	5	5	5	6	6	5	5	6	67	6	3	6	2	5	3	5	4	5	5	44
Man	3	2	2	2	2	2	2	2	2	2	3	1	2	2	2	2	2	3	2	3	43	6	5	5	5	5	4	5	5	3	5	5	5	58	3	2	4	5	3	6	5	4	5	5	42
Man	4	2	2	2	2	3	2	2	2	2	3	2	2	2	2	2	2	2	2	3	45	6	6	6	5	5	5	5	6	6	5	6	5	66	1	3	5	5	5	5	5	5	5	5	44
Man	4	1	3	3	1	3	1	2	3	2	2	1	2	2	2	1	2	2	1	2	40	5	6	5	5	6	2	1	5	1	5	5	3	49	2	3	5	3	5	5	5	3	6	5	42
Man	2	1	2	1	1	2	1	1	2	1	3	1	2	1	2	1	1	2	2	1	30	3	5	5	3	3	2	2	2	2	2	5	2	36	6	1	6	2	1	2	6	2	6	6	38
Man	4	2	3	2	1	2	2	2	2	1	2	1	2	2	1	1	2	3	1	2	38	5	6	6	6	5	2	1	5	5	5	5	5	56	6	3	5	2	3	2	5	5	5	5	41
Man	4	3	2	2	1	2	3	2	2	2	3	1	2	2	1	3	2	2	3	2	44	6	5	6	6	6	3	5	6	5	5	6	5	64	2	2	6	5	3	6	5	3	5	5	42
Woman	2	1	2	2	1	2	1	1	2	2	3	1	1	2	2	1	2	2	1	1	32	2	5	5	2	2	2	2	5	2	2	5	2	36	2	6	2	2	1	6	2	6	6	7	40
Man	2	2	1	2	1	2	1	2	2	2	4	1	2	1	2	1	2	2	1	1	34	2	5	5	2	5	2	2	5	2	2	6	2	40	6	2	1	2	2	2	5	6	5	6	37
Man	2	2	2	2	1	2	2	1	3	2	3	1	2	2	2	2	2	2	1	2	38	3	2	4	2	3	3	2	5	2	2	5	2	35	1	6	2	6	2	6	2	6	2	6	39
Man	4	1	2	2	1	2	1	1	2	2	3	1	1	3	2	1	2	1	1	1	34	2	3	6	2	1	2	2	6	2	2	6	2	36	2	2	2	6	2	6	5	6	2	6	39
Man	3	1	2	2	2	1	2	1	2	2	3	1	2	3	2	1	2	2	1	2	37	3	3	6	2	2	2	2	6	2	2	6	2	38	6	6	2	5	2	2	2	6	2	6	39
Woman	2	2	3	2	2	2	1	2	3	2	3	1	2	4	2	1	3	2	1	2	42	5	5	6	5	2	2	2	6	2	3	6	3	47	6	6	1	6	2	2	6	5	2	6	42
Man	3	1	2	1	1	2	1	1	2	1	3	1	2	2	2	1	2	2	2	2	34	2	2	6	2	2	2	2	5	2	2	5	2	34	2	2	3	2	2	6	5	6	3	6	37
Man	3	1	2	2	1	2	1	2	2	2	4	1	1	2	2	1	2	2	1	1	35	2	3	6	5	2	2	2	6	2	2	6	2	40	6	2	3	5	3	2	5	6	2	6	40
Man	3	2	3	3	1	3	2	1	3	1	3	1	2	4	2	2	4	2	2	2	46	2	5	6	2	2	3	2	5	2	6	6	2	43	2	6	2	6	2	2	5	6	2	6	39
Man	3	2	1	2	2	1	2	1	2	2	3	1	1	2	2	1	2	2	1	1	34	2	3	6	2	2	2	2	6	2	2	6	2	37	6	2	2	2	6	3	6	5	2	2	36
Man	4	3	2	2	3	2	2	2	2	2	3	2	2	2	3	1	1	2	1	2	43	6	5	5	6	6	5	3	5	5	6	5	5	62	5	5	5	5	3	2	5	3	4	5	42
Woman	4	1	3	2	1	2	2	1	2	2	2	1	2	3	1	1	2	2	2	2	38	3	5	5	5	5	5	5	5	5	5	5	3	56	5	3	5	5	3	5	5	6	5	5	47
Woman	4	3	1	3	1	2	4	1	3	1	4	1	3	4	1	2	2	3	3	2	48	6	6	6	6	7	5	3	6	6	5	6	6	68	6	3	3	5	5	2	5	5	5	5	44
Man	4	1	3	3	1	3	3	2	2	2	2	1	2	3	2	1	1	3	1	2	42	6	6	5	6	5	1	1	5	5	5	5	5	55	4	3	5	5	3	4	5	5	3	5	42
Woman	4	2	2	2	2	2	1	1	2	2	3	1	2	2	2	2	2	3	2	2	41	6	6	5	5	6	1	2	6	5	6	5	5	58	6	3	3	5	3	1	5	5	2	5	38
Woman	2	2	1	2	1	3	2	1	2	2	3	1	2	3	1	2	3	2	2	2	39	2	3	6	6	2	2	2	6	2	2	6	2	41	2	2	3	6	2	5	6	5	5	6	42
Man	4	1	3	1	2	2	1	1	3	2	3	1	1	2	2	2	3	1	1	2	38	2	5	5	2	2	2	2	5	2	2	5	1	35	6	2	3	2	6	2	5	5	6	2	39
Man	2	2	1	1	1	2	1	1	2	1	3	1	1	2	2	1	2	2	2	1	31	2	3	2	2	2	1	2	5	2	2	5	2	30	2	2	1	5	2	5	5	6	3	6	37
Man	4	3	1	1	1	2	3	2	2	1	4	2	2	2	1	1	1	2	2	2	39	6	6	6	5	5	1	2	5	5	5	5	5	56	2	2	5	2	3	6	5	5	5	5	40
Woman	3	1	3	3	1	3	1	1	3	2	4	1	3	4	2	1	3	3	3	1	46	2	3	5	2	2	1	2	6	2	2	5	2	34	2	1	1	6	2	5	6	5	2	6	36
Man	3	1	2	1	2	2	1	1	2	1	4	1	2	2	2	1	3	2	2	2	37	2	3	5	2	3	2	2	5	2	2	5	2	35	2	2	2	2	1	5	5	6	4	6	35
Man	4	1	2	2	1	3	1	1	3	1	2	1	3	2	1	2	1	2	2	2	37	5	6	5	6	5	1	1	5	5	5	6	5	55	5	5	5	3	5	5	5	5	5	5	48
Man	2	1	2	2	1	2	1	1	2	2	3	1	2	3	2	1	2	2	2	2	36	2	6	6	2	2	2	2	5	2	2	6	2	39	6	2	6	2	5	2	5	2	5	2	37
Man	3	1	1	1	1	2	1	1	1	2	4	1	1	1	2	1	3	2	2	2	33	2	2	5	2	2	2	2	5	2	2	5	2	33	2	3	2	6	2	6	5	6	2	6	40
Man	2	2	2	1	1	2	1	1	2	1	3	1	1	2	1	1	2	2	1	2	31	2	2	2	2	2	2	2	5	2	2	6	2	31	6	2	2	2	2	2	5	5	6	6	38
Man	3	1	3	1	1	2	1	1	2	2	4	2	2	1	2	2	1	2	2	1	36	3	5	4	2	2	2	2	5	2	2	5	2	36	2	2	2	6	1	6	5	6	5	5	40
Woman	2	2	2	2	1	2	1	1	3	2	3	2	2	3	2	1	3	2	2	2	40	2	2	5	2	2	2	2	5	2	2	6	2	34	2	2	2	5	2	5	6	6	2	5	37
Man	2	2	1	2	1	1	2	1	2	2	3	1	2	1	2	1	2	2	2	1	33	2	2	6	2	1	2	2	6	2	1	6	2	34	6	1	2	3	5	2	6	5	5	3	38
Man	4	1	2	1	1	2	1	1	2	2	3	1	2	1	2	1	2	1	1	1	32	3	2	6	6	2	2	2	6	2	2	6	2	41	6	1	1	6	2	1	1	2	6	6	32
Man	4	3	2	3	1	2	2	1	3	1	3	1	2	4	2	2	1	2	2	2	43	3	3	5	4	3	3	3	5	5	6	5	5	50	6	2	5	5	6	2	5	6	5	5	47
Woman	4	2	2	3	1	1	2	2	2	2	3	1	2	2	2	1	1	1	2	3	39	6	6	6	6	5	3	3	5	3	5	6	5	59	3	5	3	5	2	5	3	3	5	5	39
Woman	4	1	2	3	3	2	2	2	2	2	3	2	2	3	2	1	2	2	2	3	45	6	5	5	4	5	3	3	5	4	5	6	2	53	2	5	5	4	5	5	5	5	5	5	46
Man	4	2	1	2	1	1	2	1	2	2	4	2	1	1	2	1	1	2	2	1	35	2	2	6	2	2	2	1	2	1	2	2	2	26	6	6	1	7	1	1	6	5	2	6	41
Man	4	2	2	2	2	2	1	1	3	2	2	1	3	3	2	1	2	3	1	3	42	6	5	6	6	3	3	3	5	4	5	5	5	56	2	2	6	3	5	6	5	5	5	5	44
Man	3	1	2	1	1	2	1	1	3	2	4	1	2	3	2	1	3	2	1	2	38	2	2	6	1	1	2	2	6	2	2	5	2	33	6	1	2	1	2	2	5	6	5	6	36
Woman	4	1	3	3	1	3	1	1	3	2	2	2	3	4	2	2	3	3	1	4	48	5	5	5	5	5	2	2	5	3	5	6	5	53	3	3	5	5	4	5	5	5	5	5	45
Man	4	1	4	4	2	3	1	2	3	2	1	1	3	3	2	1	2	2	1	3	45	6	6	5	5	5	2	2	5	3	5	6	4	54	2	2	5	5	5	6	5	4	5	4	43
Woman	3	1	4	3	1	3	1	1	2	2	1	1	4	4	1	1	1	4	4	4	46	4	4	6	6	4	2	2	6	3	4	6	2	49	2	2	5	5	4	3	5	5	5	5	41
Woman	3	1	4	3	1	3	1	1	2	2	1	1	4	4	1	1	1	4	4	4	46	4	4	6	6	4	2	2	6	3	4	6	2	49	2	2	5	5	4	3	5	5	5	5	41
Man	4	1	3	2	1	2	1	1	3	2	1	1	3	3	1	1	1	2	1	3	37	6	6	6	6	6	2	2	6	2	6	6	6	60	5	5	5	5	4	3	5	4	3	5	44
Man	4	2	3	3	1	3	1	3	3	3	2	1	3	3	2	1	3	3	2	3	49	5	6	6	5	6	5	4	5	5	5	5	5	62	2	2	4	5	5	6	5	5	3	5	42
Woman	3	1	2	1	2	2	2	1	2	1	3	2	1	2	2	2	3	1	2	1	36	2	6	6	3	6	2	2	6	2	6	6	2	49	6	2	2	5	2	2	6	5	2	6	38
Man	3	2	2	1	2	2	2	2	2	2	3	2	2	3	2	2	2	2	3	3	44	5	5	6	5	5	4	3	5	4	6	5	5	58	2	5	5	3	5	6	5	5	5	6	47
Man	4	3	1	1	2	2	1	3	3	2	4	1	2	2	2	1	2	1	4	1	42	7	7	7	7	7	6	7	6	7	5	6	3	75	1	1	5	1	5	5	5	6	6	7	42
Man	4	4	2	2	2	2	2	2	3	3	3	4	1	2	2	2	2	2	3	2	49	6	5	6	6	6	4	4	6	3	5	6	5	62	5	2	5	2	5	5	6	5	6	2	43
Woman	4	1	3	3	1	3	3	1	1	1	2	1	3	2	1	1	1	3	1	3	39	6	6	6	5	5	3	3	5	4	4	5	3	55	1	1	5	7	3	7	5	4	6	5	44
Man	4	3	1	1	1	2	3	2	3	1	3	3	2	2	1	1	3	2	3	2	43	6	6	6	6	5	5	5	5	5	6	6	5	66	2	5	5	3	6	6	5	5	5	5	47
Woman	3	1	4	4	1	4	1	1	4	2	2	2	4	4	1	1	2	4	4	3	52	6	6	6	6	6	4	4	6	5	6	6	6	67	2	2	7	7	1	2	6	3	5	6	41
Woman	3	1	3	3	1	3	1	1	2	1	1	1	3	3	1	1	1	3	1	3	37	5	5	6	5	5	3	2	5	2	5	5	5	53	2	5	5	6	2	6	5	4	5	6	46
Woman	3	1	3	3	1	3	1	1	1	1	2	1	2	2	1	1	1	3	1	3	35	6	6	6	6	5	2	2	5	2	5	5	3	53	2	2	5	5	3	7	5	5	6	7	47
Woman	4	2	2	2	2	1	2	1	3	2	1	2	2	2	2	2	2	3	1	2	40	6	6	6	6	5	1	1	5	1	5	5	1	48	2	2	6	5	5	5	5	4	5	5	44
Man	4	1	4	2	1	2	1	2	2	2	1	2	3	4	2	4	2	3	1	3	46	6	5	5	6	6	1	1	6	3	6	5	5	55	2	3	5	5	3	5	5	5	3	5	41
Man	4	2	2	1	2	1	3	3	3	2	4	1	1	1	2	2	4	1	3	1	43	6	5	5	6	6	5	5	6	5	5	5	5	64	5	3	5	2	6	3	5	5	5	5	44
Man	4	2	2	2	2	2	1	2	3	2	3	1	2	2	2	2	2	2	2	2	42	6	6	5	6	5	5	5	6	5	5	6	5	65	6	2	5	3	5	5	5	4	5	5	45
Man	3	3	2	1	2	1	1	4	2	2	3	2	1	1	2	3	3	2	2	1	41	4	4	6	6	6	6	6	6	6	6	6	6	68	2	4	3	5	4	4	4	4	3	4	37
Woman	3	3	2	2	3	2	2	2	2	3	3	2	2	3	3	2	3	2	3	2	49	6	6	6	6	6	5	5	6	5	6	4	5	66	5	4	4	6	4	5	4	4	4	4	44
Man	3	1	4	2	1	2	1	1	2	2	2	2	2	3	2	1	2	2	1	2	38	5	4	6	6	3	2	2	6	3	5	6	2	50	5	4	2	6	2	6	3	5	4	6	43
Woman	1	1	3	2	2	1	1	1	2	2	2	1	1	4	2	2	1	1	1	1	32	3	3	5	3	2	2	1	5	3	2	5	2	36	2	6	2	6	2	6	6	2	2	6	40
Man	4	3	2	1	3	1	3	3	2	3	4	2	1	2	2	3	1	1	3	1	45	2	2	2	2	2	2	2	6	2	2	5	5	34	6	6	2	6	2	2	6	6	2	6	44
Man	1	2	1	1	1	1	1	1	2	2	2	2	1	2	2	2	1	1	2	1	29	1	1	6	2	2	2	2	6	2	2	5	2	33	2	2	2	6	2	6	2	6	2	6	36
Woman	2	2	2	1	2	1	1	1	2	2	3	1	1	3	2	2	1	1	1	1	32	3	3	6	6	2	2	2	5	2	6	5	2	44	6	2	6	5	2	2	6	2	2	6	39
Man	3	2	3	1	1	1	2	1	2	2	3	1	1	2	2	2	1	1	2	1	34	2	5	5	5	2	2	2	6	2	4	5	2	42	2	2	2	6	2	6	6	6	2	6	40
Man	1	1	1	1	2	1	1	1	2	2	3	2	1	3	2	2	1	3	2	2	34	3	3	6	3	3	2	2	5	2	5	5	2	41	2	6	2	6	2	2	4	6	2	6	38
Man	1	1	2	2	1	2	1	1	2	2	3	1	1	3	2	1	1	1	3	2	33	2	2	6	2	2	2	2	6	2	2	2	2	32	2	6	2	6	2	2	5	6	2	6	39
Woman	1	1	2	1	1	2	1	1	1	1	4	1	1	1	1	2	1	1	1	2	27	3	3	4	2	2	1	1	5	1	2	5	1	30	1	1	1	7	1	6	7	3	6	6	39
Man	4	2	1	1	2	1	1	2	1	3	4	2	1	2	2	2	1	1	1	1	35	5	5	6	6	6	4	2	6	2	6	6	2	56	6	6	6	4	2	2	6	6	2	6	46
Woman	2	1	2	2	2	1	1	1	2	2	3	1	1	2	2	2	1	1	1	1	31	5	5	6	6	3	2	2	6	2	6	5	2	50	2	2	6	6	2	6	5	2	6	6	43
Man	2	2	2	2	1	2	1	2	1	1	3	1	1	2	2	2	1	2	1	2	33	3	3	5	5	2	2	1	5	1	1	5	1	34	2	6	2	6	2	6	3	6	3	6	42
Man	1	1	1	1	1	2	1	1	1	2	4	1	1	2	1	1	1	1	1	1	26	5	4	6	4	2	2	2	5	1	2	5	2	40	6	6	2	2	2	3	3	6	5	6	41
Man	3	1	1	1	1	1	1	1	2	1	4	1	1	2	2	2	1	1	1	1	29	5	5	5	5	3	2	1	5	2	2	5	2	42	5	5	2	2	2	2	3	6	5	5	37
Woman	3	2	1	1	2	1	2	2	2	2	4	1	1	2	2	2	1	1	1	1	34	5	4	5	4	2	2	1	5	1	4	5	1	39	6	2	1	6	6	2	5	3	6	6	43
Woman	1	1	2	2	1	2	1	1	1	1	4	1	1	2	2	2	1	1	1	1	29	3	5	5	2	2	1	1	5	1	2	5	2	34	2	2	1	6	2	6	5	6	1	6	37
Woman	2	2	2	1	2	1	1	1	2	2	3	1	1	2	2	1	1	2	1	1	31	5	4	5	3	2	2	2	5	2	2	5	2	39	6	1	1	6	1	2	6	5	2	6	36
Man	4	2	1	1	1	1	1	1	1	2	4	1	1	2	2	2	2	1	1	1	32	5	6	5	6	5	5	5	6	5	6	5	6	65	6	2	6	2	6	2	6	2	6	1	39
Man	3	1	2	2	1	1	1	2	2	3	2	2	1	2	3	2	2	3	1	2	38	5	3	6	5	4	3	3	5	3	5	6	3	51	3	5	2	6	2	6	4	6	2	5	41
Man	3	1	3	2	2	1	1	2	2	1	4	1	2	3	2	2	2	2	2	1	39	4	2	5	5	3	2	2	5	2	4	2	2	38	2	6	2	6	2	6	5	2	2	5	38
Man	2	1	3	1	1	1	2	1	2	2	3	1	1	3	2	2	1	1	1	1	32	5	3	6	6	5	2	1	6	1	5	5	1	46	2	5	2	6	2	5	5	6	2	6	41
Man	3	1	2	1	2	1	1	1	2	2	3	1	1	3	2	2	1	1	2	1	33	5	5	5	5	2	2	2	6	2	5	5	2	46	6	5	3	6	2	2	6	5	2	6	43
Man	4	1	3	1	2	1	2	2	2	2	3	1	1	4	2	2	3	1	2	1	40	4	5	6	6	2	3	1	5	2	5	5	2	46	6	2	5	3	2	2	6	6	6	6	44
Man	2	1	1	1	2	1	1	1	1	2	3	1	1	2	2	2	1	1	1	1	28	5	1	6	3	2	2	2	6	2	2	6	2	39	2	6	2	6	2	2	2	6	2	6	36
Woman	3	1	3	1	3	1	2	1	2	3	3	2	1	2	3	2	3	1	2	1	40	6	6	6	6	6	5	5	6	6	5	5	5	67	6	2	2	3	2	3	6	2	6	6	38
Man	3	2	2	2	2	2	2	2	2	3	3	1	1	1	2	2	1	2	2	1	38	4	4	6	6	4	1	2	5	2	4	5	4	47	4	4	4	4	4	4	4	5	4	5	42
Man	4	2	2	1	1	2	2	2	1	1	2	1	2	2	1	2	1	2	2	1	34	3	3	5	5	4	3	3	5	3	3	5	3	45	3	4	6	4	5	5	5	4	4	4	44
Woman	1	1	3	2	1	1	1	1	2	2	4	1	1	3	2	2	1	2	1	1	33	3	3	5	3	3	2	2	5	2	2	5	2	37	2	2	2	6	2	6	6	2	2	6	36
Man	4	2	2	2	1	1	2	2	2	2	4	1	1	2	2	2	2	1	2	2	39	6	5	6	6	6	6	6	6	6	6	6	6	71	4	5	3	3	4	3	3	5	4	4	38
Man	4	2	3	2	3	1	1	2	3	3	3	1	1	2	4	1	1	1	1	2	41	6	6	5	5	5	4	4	5	4	4	5	3	56	5	4	5	3	4	5	5	5	5	3	44
Woman	4	1	1	4	1	1	1	1	4	2	4	2	1	1	2	2	1	1	1	1	36	6	3	5	3	3	3	3	5	2	2	5	2	42	6	3	6	2	2	2	6	1	6	2	36
Man	3	1	2	1	2	1	1	1	1	2	4	1	1	3	2	2	1	2	2	1	34	2	5	5	2	2	2	2	5	2	2	5	2	36	2	2	2	2	2	6	5	2	6	6	35
Man	4	1	2	2	4	2	1	1	2	4	2	1	2	3	3	2	2	2	1	2	43	4	4	6	3	2	2	2	3	3	3	5	3	40	2	4	5	4	4	4	4	5	4	4	40
Man	1	1	1	1	1	2	1	1	2	2	4	1	1	2	2	1	1	1	2	1	29	2	2	3	5	2	2	1	5	2	2	2	3	31	2	2	2	6	2	6	2	6	2	6	36
Man	1	1	2	1	1	1	1	2	1	1	4	1	1	2	1	2	1	1	1	1	27	2	2	5	2	2	2	2	5	1	2	5	2	32	2	2	2	6	2	6	2	6	2	6	36
Man	3	1	2	1	4	1	1	2	2	4	2	1	1	1	4	2	1	1	1	1	36	5	5	5	5	5	3	2	5	2	4	5	2	48	6	4	5	2	4	3	4	4	4	4	40
Woman	4	4	1	1	4	3	1	3	2	4	4	1	1	1	4	4	1	1	4	1	49	5	6	6	6	5	6	6	6	5	6	5	6	68	5	4	5	3	5	6	5	4	6	5	48
Man	4	2	2	1	3	2	2	3	2	3	3	1	1	3	4	1	1	2	2	3	45	6	5	6	5	5	6	5	5	5	6	5	6	65	5	3	5	4	5	5	5	3	4	4	43
Man	4	1	2	3	3	1	1	1	4	3	1	1	2	3	4	2	2	2	1	3	44	4	4	6	6	4	3	2	5	3	4	6	3	50	5	4	5	3	4	5	5	5	4	4	44
Man	4	1	2	3	3	3	1	1	2	3	1	1	2	3	3	1	2	2	2	1	41	4	4	6	6	4	2	2	5	2	3	5	3	46	5	5	5	4	4	5	5	3	3	3	42
Man	4	3	1	1	2	1	3	3	1	2	4	2	1	2	2	2	1	1	1	1	38	6	6	6	7	6	5	2	6	2	6	5	5	62	6	1	1	1	6	2	6	5	6	3	37
Man	2	1	2	1	2	2	1	1	1	2	4	1	2	2	2	2	1	2	1	2	34	2	4	5	5	2	2	1	5	1	2	6	2	37	2	6	2	6	2	6	4	7	1	6	42
Man	4	3	2	1	2	1	1	2	1	2	4	2	1	2	2	2	1	1	1	1	36	5	5	6	7	6	6	5	7	6	6	5	4	68	6	6	1	6	6	2	3	5	6	6	47
Man	3	2	1	1	2	1	1	1	1	1	4	1	1	2	2	1	1	1	1	1	29	5	5	6	4	3	1	1	5	1	1	5	1	38	6	6	1	6	1	2	3	5	2	6	38
Man	1	3	2	2	1	2	3	2	2	1	3	1	2	3	2	1	1	3	2	2	39	3	3	5	2	1	1	1	5	1	1	5	1	29	6	6	1	7	1	3	2	6	2	6	40
Man	3	2	1	1	2	1	2	1	1	2	4	1	1	2	2	1	2	2	1	1	33	4	4	5	3	3	3	2	5	2	1	5	2	39	2	6	2	6	2	6	2	6	2	6	40
Woman	4	2	3	2	1	2	1	2	1	1	4	1	1	2	2	1	1	2	1	2	36	3	5	3	3	5	2	1	2	1	2	5	1	33	2	1	1	6	1	6	6	6	2	6	37
Woman	2	2	2	1	1	2	1	1	2	1	3	1	1	4	2	2	3	2	1	2	36	3	5	4	4	2	2	2	5	2	3	6	2	40	2	2	1	6	1	6	5	6	2	6	37
Man	2	2	2	1	1	1	1	1	1	1	4	1	1	1	2	2	2	1	1	2	30	3	3	4	2	2	1	2	5	2	2	5	1	32	2	2	2	6	1	6	6	5	2	6	38
Man	4	3	1	3	2	2	3	1	3	2	4	1	3	3	2	1	1	2	3	2	46	6	5	6	5	6	5	5	6	5	6	7	5	67	5	3	5	2	3	3	5	4	5	5	40
Man	4	1	4	3	1	3	1	1	3	1	1	1	3	2	1	1	3	2	1	3	40	5	5	5	6	5	2	2	5	2	5	5	2	49	2	3	5	3	5	5	5	5	5	4	42
Man	4	2	1	1	1	1	1	1	2	2	3	1	1	2	2	2	1	1	1	1	31	3	3	5	3	2	2	2	5	2	2	5	2	36	6	1	1	1	2	2	6	6	7	7	39
Man	3	1	2	1	1	1	1	1	2	1	4	1	1	2	2	1	1	2	2	1	31	3	3	2	2	2	2	1	5	2	2	5	2	31	7	1	1	2	1	2	6	5	6	6	37
Man	4	1	3	2	1	2	1	2	3	2	2	1	2	3	1	1	2	2	1	2	38	5	5	5	6	3	3	2	5	5	5	5	5	54	5	3	5	3	5	5	5	5	5	5	46
Man	3	1	1	2	1	1	1	1	2	1	4	1	2	2	2	1	1	2	2	1	32	3	5	5	2	2	2	2	5	2	2	4	2	36	6	1	2	1	2	2	6	5	6	6	37
Man	4	1	2	4	1	3	1	1	4	1	1	1	3	3	1	1	2	3	1	3	41	5	5	6	5	6	3	3	5	2	5	5	5	55	2	3	5	5	3	5	5	5	3	5	41
Man	4	1	3	3	1	3	1	2	2	2	2	1	3	3	1	2	2	3	1	2	42	5	5	6	5	5	2	2	5	2	5	5	5	52	3	2	5	4	5	5	5	5	5	5	44
Man	4	1	3	3	1	3	1	1	4	1	2	1	3	4	2	2	2	2	1	2	43	5	3	5	3	3	2	2	5	5	2	5	3	43	2	5	3	5	5	5	5	5	2	5	42
Woman	2	2	2	1	2	1	1	1	2	2	4	2	2	3	2	1	2	3	2	3	40	3	3	5	2	2	3	2	6	1	2	5	2	36	1	5	2	6	2	6	2	6	2	6	38
Man	3	1	2	1	1	2	1	1	2	1	3	1	2	1	2	1	1	2	1	1	30	3	3	5	2	3	2	2	5	2	2	5	2	36	6	6	2	5	2	2	1	6	2	6	38
Man	3	2	1	2	1	2	2	1	2	1	4	1	2	4	2	1	2	2	2	2	39	3	3	5	2	1	3	2	6	2	2	5	2	36	6	1	2	6	2	2	5	6	2	6	38
Man	2	2	2	2	1	2	1	1	3	2	3	1	2	3	2	1	2	2	2	2	38	2	2	5	2	2	2	2	6	2	2	5	2	34	6	2	2	5	2	2	5	6	2	6	38
Man	3	2	3	2	1	2	1	1	2	2	4	1	2	1	2	1	1	2	2	1	36	2	5	6	2	2	2	2	6	2	2	6	2	39	6	2	2	6	2	2	6	6	2	6	40
Man	4	2	2	3	1	2	1	2	2	1	3	1	2	2	1	2	1	3	2	2	39	5	6	6	5	5	2	2	5	3	6	5	5	55	2	5	5	5	3	2	5	5	2	5	39
Man	4	1	3	2	1	2	1	1	2	2	1	1	2	3	1	2	1	2	1	2	35	5	5	5	5	5	1	1	5	3	6	6	5	52	6	5	5	5	3	2	5	3	3	5	42
Man	3	1	2	1	1	2	1	1	2	1	4	2	1	2	2	1	2	2	2	2	35	2	4	5	2	3	2	3	5	2	2	5	2	37	6	2	2	4	2	5	6	5	6	6	44
Man	3	1	2	1	1	2	1	2	3	2	4	1	2	2	1	2	3	2	1	1	37	2	2	6	2	2	2	2	5	2	2	5	2	34	6	1	1	2	2	2	5	5	6	6	36
Man	4	1	4	3	1	2	1	1	2	1	1	1	2	2	1	2	2	3	1	2	37	5	5	5	6	5	2	1	5	5	5	5	3	52	2	2	5	3	5	6	5	5	5	5	43
Woman	1	1	3	3	2	2	1	1	4	1	3	1	2	3	1	1	3	2	1	2	38	2	2	5	1	2	2	2	6	2	2	5	2	33	2	2	2	6	2	5	6	6	2	6	39
Man	2	1	2	2	1	2	1	2	2	2	4	1	2	3	2	1	3	2	2	2	39	2	6	5	2	2	2	2	6	2	1	6	2	38	6	2	2	5	1	5	6	6	2	6	41
Man	3	2	1	2	1	2	3	1	2	2	4	1	2	3	2	2	3	2	1	2	41	2	2	5	2	2	2	2	5	2	2	6	2	34	6	1	1	6	1	1	5	6	2	5	34
Man	4	3	3	3	1	3	2	1	2	1	3	1	2	4	1	2	2	3	2	3	46	5	5	5	5	5	3	3	5	5	5	6	3	55	2	5	5	5	3	5	3	5	3	5	41
Woman	4	1	3	4	1	4	1	1	2	1	2	1	2	4	1	1	2	3	2	4	44	6	5	6	6	6	3	3	6	4	5	5	4	59	5	5	4	5	2	5	5	5	3	5	44
Woman	4	1	3	3	2	3	1	2	3	2	2	2	2	3	2	3	3	3	1	3	48	5	5	5	5	5	3	3	6	4	5	6	4	56	5	5	5	5	5	3	5	5	3	5	46
Man	4	3	1	2	3	1	4	3	2	3	4	1	2	3	3	1	1	2	3	2	48	6	6	7	7	7	2	2	6	5	6	6	5	65	6	2	6	3	6	2	6	4	6	6	47
Man	4	1	4	4	1	4	1	1	2	1	1	1	4	4	1	1	2	4	1	4	46	5	3	5	3	5	1	1	3	1	5	3	1	36	1	1	5	7	4	7	5	5	5	5	45
Man	4	2	1	1	2	1	3	3	2	2	3	1	1	2	2	1	2	2	2	1	38	7	7	7	7	7	4	4	7	4	7	7	7	75	6	2	6	1	6	2	6	4	6	5	44
Man	4	4	1	1	2	1	4	4	4	2	4	3	1	2	2	4	2	1	4	1	51	6	6	6	6	6	5	5	6	5	6	6	6	69	7	1	7	1	7	1	7	2	6	6	45

## Sheet: QuestionnaireT3
Your gender:	1. To what extent do you want to be involved in making various treatment decisions?	2.Do you often want to talk about your illness with relatives and friends?	3.When discussing your illness, do you often find yourself thinking about other things?	4.Do you often feel that there is no hope for a complete recovery?	5.How much knowledge about the illness have you received from doctors, nurses, and other knowledgeable people in the past few months?	6.Do you often feel that because of the illness, you no longer care about things in all aspects of your life?	7.To what extent are you willing to talk about other things with relatives and friends because you don't need to always think about the illness?	8.To what extent does your illness make you consider some things in life more positively?	9.When you think about your illness, do you do something else to distract yourself?	10.Do you often ask the doctor how you should deal with your illness?	11.When relatives and friends talk about your illness with you, do you often try to change the topic?	12.How much information about your illness have you learned from books, magazines, and newspapers in the past few months?	13.Do you often feel that you have to submit to the illness?	14.To what extent do you want to forget about your illness?	15. How many questions have you asked the doctor about your illness?	16. When encountering people with the same illness, usually how much detail about the illness do you discuss with them?	17. Do you often use watching movies, TV, etc. to distract yourself from the illness?	18.Do you often feel that you are powerless against the illness?	19.When your relatives and friends ask about your condition, do you often talk a lot about the details of your illness with them?	20.Do you often feel that you can only resign yourself to fate regarding your illness?	Medical coping style total score	1、When I encounter problems, some people (family members, friends, teachers, etc.) will be by my side	2、 I can share happiness and sadness with some people (family members, friends, teachers, etc.)	3、My family can provide me with practical and specific help	4、When needed, I can receive emotional support and assistance from my family	5. When I have difficulties, some people (family members, friends, teachers, etc.) are the true source of comfort for me	6、My friends can truly help me	7、I can rely on my friends when facing difficulties	8、I can discuss my problems with my family	9、My friends can share happiness and sadness with me	10、Some people (family members, friends, teachers, etc.) in my life care about my emotions	11、 My family can willingly assist me in making various decisions	12、I can discuss my problems with my friends	Understanding social support total score	1. I think I am an outgoing and passionate person	2. I think I am a critical and argumentative person	3. I think I am a reliable and self-disciplined person	4. I think I am an anxious and easily frustrated person	5. I think I am a person who is willing to accept new experiences and confusing things	6. I think I am a reserved and quiet person	7. I think I am a compassionate and warm person	8. I think I am a disorganized and careless person	9. I think I am a calm and emotionally stable person	10. I think I am a conventional and lack of creativity person	Big Five personality total score
Man	1	1	1	1	1	1	1	1	2	2	4	1	1	2	2	1	1	1	1	1	27	4	6	6	5	2	1	1	1	1	1	4	1	33	6	2	2	5	2	3	6	5	2	6	39
Man	1	3	1	3	2	1	2	1	2	2	4	1	1	1	2	1	1	1	1	1	32	4	3	5	3	1	1	2	5	2	1	5	2	34	6	6	2	5	2	3	3	5	4	6	42
Man	2	1	1	1	1	1	1	1	1	2	4	1	1	1	2	1	1	1	1	1	26	5	3	5	2	2	2	1	5	2	1	5	1	34	5	3	3	5	3	5	5	5	3	6	43
Man	2	1	1	1	1	1	1	1	2	2	4	1	1	2	2	2	1	1	1	1	29	4	2	5	5	1	1	1	5	1	2	5	2	34	6	2	2	5	2	3	6	5	2	6	39
Man	2	2	2	1	1	1	1	1	2	2	4	1	1	3	2	2	1	1	1	1	32	4	5	5	4	1	1	2	4	2	5	5	1	39	6	2	2	6	2	3	5	6	2	6	40
Man	3	2	1	1	1	1	1	1	2	2	4	1	1	2	2	1	2	1	1	1	31	3	4	3	4	3	2	2	5	2	2	5	2	37	6	2	2	2	2	2	6	5	6	6	39
Woman	1	1	1	2	1	1	1	1	2	1	4	1	2	2	2	2	1	1	1	1	29	2	2	5	2	1	1	1	5	2	1	5	1	28	2	6	2	6	2	6	6	5	6	6	47
Man	3	2	2	1	2	1	1	2	1	2	4	1	1	2	2	2	1	2	1	2	35	1	2	5	2	2	1	1	5	1	1	5	1	27	2	1	1	6	1	6	5	6	1	6	35
Man	2	3	1	2	2	1	1	2	2	2	3	2	2	2	2	2	3	2	2	2	40	4	4	5	5	6	5	5	6	5	5	5	5	60	4	5	4	3	4	5	5	5	5	4	44
Man	1	3	1	1	1	1	1	1	1	1	3	3	1	2	3	3	3	2	3	2	37	6	6	6	6	6	6	6	6	6	6	6	6	72	3	4	4	4	4	5	3	3	5	4	39
Woman	2	2	1	1	1	2	1	1	2	2	4	1	1	2	2	2	1	1	1	1	31	5	5	6	4	6	2	1	6	3	1	6	1	46	2	2	2	6	2	6	5	6	2	6	39
Man	2	2	2	1	2	1	1	1	2	2	3	2	1	3	2	2	1	1	2	1	34	5	4	5	6	2	2	1	5	1	4	5	1	41	6	6	2	2	1	3	3	6	5	6	40
Man	2	1	1	1	1	2	1	1	2	1	4	1	1	1	2	2	1	1	1	2	29	2	3	5	5	2	1	1	5	1	1	5	1	32	6	6	2	2	2	5	6	3	3	3	38
Man	2	2	1	1	1	1	1	1	1	2	4	3	1	2	4	4	2	1	4	1	39	6	6	6	7	6	7	6	6	7	7	7	7	78	4	3	5	5	5	4	5	4	5	4	44
Man	1	1	1	1	1	1	1	1	1	2	3	1	2	3	2	2	2	2	2	2	32	3	4	4	3	3	2	2	4	2	2	5	2	36	6	6	2	2	2	3	2	6	5	6	40
Woman	2	2	2	1	1	1	1	1	3	2	3	1	1	2	2	1	2	2	2	1	33	5	4	5	3	3	2	2	5	2	1	5	2	39	1	1	1	6	1	6	6	5	2	6	35
Woman	3	2	1	1	1	1	1	1	2	2	1	1	2	2	1	2	1	2	2	2	31	4	4	4	6	4	3	1	1	1	4	6	1	39	6	4	5	4	4	3	5	4	5	4	44
Man	4	2	2	2	3	2	2	2	2	2	3	1	2	3	4	3	1	2	2	2	46	5	6	5	5	6	5	5	5	4	5	5	5	61	5	4	5	4	5	5	5	5	5	5	48
Woman	2	1	1	1	1	2	1	2	1	1	4	1	2	2	2	1	1	1	1	1	29	4	2	3	2	2	2	2	5	2	2	2	2	30	1	1	1	6	2	6	5	6	2	6	36
Man	4	3	2	2	2	1	2	2	2	2	3	2	2	3	2	2	2	1	2	3	44	7	7	7	7	7	7	7	7	7	7	7	6	83	2	2	2	2	2	3	3	4	4	3	27
Man	4	2	2	2	3	2	1	2	1	3	3	1	2	3	3	3	1	2	2	2	44	5	5	5	5	5	2	2	6	2	5	5	3	50	2	3	5	4	4	5	5	4	5	5	42
Man	4	2	1	2	2	2	2	2	2	2	4	1	1	1	2	3	1	2	3	1	40	5	5	6	6	5	4	4	5	5	5	5	5	60	6	3	5	4	4	3	5	4	4	4	42
Man	3	2	1	1	1	1	1	1	2	2	4	1	1	1	2	1	1	1	1	1	29	5	5	5	2	2	1	1	5	1	2	5	2	36	6	2	2	2	6	3	6	5	6	2	40
Woman	2	2	1	2	1	1	1	1	2	1	3	1	1	2	2	1	1	1	1	1	28	3	3	2	4	3	2	2	4	2	2	5	2	34	6	2	2	6	2	2	6	6	2	6	40
Man	2	1	1	2	1	2	1	1	1	2	4	1	1	1	2	1	1	2	1	1	29	3	2	5	2	2	2	2	4	2	2	5	2	33	6	2	2	2	2	2	6	5	6	5	38
Man	2	2	1	2	1	1	1	1	2	1	4	1	1	1	2	1	1	1	1	1	28	4	3	4	2	2	2	2	5	2	2	4	2	34	6	3	2	2	2	3	6	5	6	6	41
Man	4	1	2	2	2	2	1	1	2	2	2	1	2	2	3	2	2	2	2	2	39	6	6	6	5	6	2	3	5	2	5	6	3	55	2	5	5	5	3	5	5	3	5	5	43
Man	2	1	1	1	1	2	1	2	1	1	4	1	2	2	2	1	1	1	1	1	29	4	3	5	2	2	2	2	5	2	2	5	2	36	6	2	2	2	2	2	5	6	5	6	38
Man	4	3	1	2	3	2	3	1	2	3	3	1	2	2	3	3	2	2	2	2	46	5	6	6	7	6	5	5	6	5	6	7	5	69	3	3	5	3	4	5	5	4	5	5	42
Woman	2	1	2	1	1	1	1	1	2	1	4	1	2	2	2	2	1	1	1	1	30	3	3	4	2	2	2	2	5	2	3	5	2	35	2	6	2	6	2	6	2	6	2	6	40
Man	4	1	3	2	1	2	1	1	3	1	3	1	2	2	2	1	2	2	1	2	37	6	5	6	5	6	2	2	5	2	5	5	3	52	2	3	4	6	4	5	5	4	5	5	43
Woman	2	1	1	1	1	1	1	1	3	1	3	1	1	2	1	1	2	1	1	1	27	3	3	4	2	2	2	2	4	2	2	5	2	33	2	6	2	6	1	7	2	6	2	6	40
Man	4	1	3	3	1	3	1	1	3	1	2	1	2	2	2	1	2	3	2	2	40	5	6	6	6	6	3	2	5	3	5	6	2	55	2	3	5	1	4	5	5	3	6	5	39
Man	4	4	3	3	2	3	2	3	3	2	2	3	3	4	3	3	2	3	3	2	57	7	7	7	7	7	7	7	7	7	7	5	5	80	5	4	4	4	3	4	3	4	4	4	39
Woman	4	3	2	3	2	1	1	2	4	3	3	3	1	3	3	3	3	2	3	3	52	5	6	7	7	7	7	6	6	6	6	5	5	73	3	3	3	4	4	3	4	5	5	3	37
Man	4	3	3	2	2	2	2	3	2	2	3	3	3	3	2	2	2	3	3	1	50	6	6	6	5	2	5	2	6	4	5	7	7	61	1	1	6	3	5	3	5	4	4	4	36
Man	4	1	2	3	2	2	3	2	3	4	1	2	2	2	2	2	2	2	3	2	46	5	5	3	5	5	5	5	5	5	5	6	4	58	5	4	4	4	4	4	2	3	2	2	34
Woman	2	2	2	1	1	2	1	2	2	2	3	1	1	3	2	2	3	1	2	1	36	5	5	5	3	3	2	2	5	2	2	4	2	40	6	2	2	6	2	2	6	5	1	6	38
Man	2	1	1	1	1	1	1	1	2	2	4	1	1	1	2	1	1	2	1	1	28	5	3	4	2	5	2	2	5	2	2	5	2	39	6	6	2	1	1	2	3	5	6	6	38
Man	2	2	1	1	1	1	1	1	1	1	3	1	1	1	2	1	2	1	1	1	26	3	2	5	5	3	2	2	5	2	2	5	2	38	6	1	2	2	2	2	5	6	7	7	40
Man	2	1	2	1	1	2	1	1	2	1	4	1	2	2	2	1	2	1	1	1	31	3	3	5	2	2	2	2	5	2	2	5	2	35	6	6	2	6	2	2	2	5	2	6	39
Woman	4	2	2	2	2	2	2	2	2	2	3	3	2	2	3	3	2	2	2	2	46	6	5	6	6	6	3	3	5	3	5	6	5	59	4	2	5	2	5	5	5	4	5	5	42
Man	3	2	1	2	1	1	2	2	3	2	3	1	2	3	2	1	2	3	2	1	39	3	3	5	3	3	2	3	5	3	3	5	2	40	2	6	2	6	2	6	2	6	2	6	40
Man	3	2	1	2	1	2	1	1	2	2	3	1	2	1	2	1	2	2	2	1	34	3	4	5	3	3	2	2	5	3	3	6	2	41	6	2	2	6	2	2	5	5	2	6	38
Man	3	1	1	2	1	2	2	1	2	2	3	1	2	2	2	1	2	2	2	1	35	4	3	5	2	2	2	2	5	2	3	5	2	37	6	2	2	6	2	2	6	6	2	5	39
Woman	4	1	2	3	3	2	2	3	3	3	2	3	2	2	3	2	3	3	2	3	51	4	5	5	5	6	5	5	4	5	3	3	5	55	3	3	3	3	4	4	5	4	4	4	37
Man	3	2	3	2	3	3	3	3	3	3	2	3	1	3	3	3	2	3	2	2	52	5	6	6	7	7	7	7	7	7	7	7	7	80	1	1	1	1	1	1	1	2	3	3	15
Man	3	2	2	1	1	1	2	1	2	2	3	1	2	1	2	1	2	2	1	1	33	3	3	5	3	2	5	2	5	2	2	5	2	39	6	2	2	3	2	2	5	7	5	6	40
Man	3	2	2	2	2	2	2	2	2	2	3	1	2	2	2	3	1	2	1	2	40	5	6	6	5	6	3	1	5	5	6	5	5	58	3	3	5	4	5	5	5	5	3	5	43
Man	2	1	2	2	1	2	3	2	3	2	2	1	2	3	2	1	3	2	3	3	42	3	3	5	2	3	2	2	5	2	2	6	2	37	6	6	2	6	2	2	3	5	2	5	39
Man	3	2	2	2	1	2	1	1	2	2	3	1	1	3	2	1	2	2	2	2	37	5	2	6	2	2	2	3	6	2	2	6	2	40	6	6	2	2	5	2	6	6	3	6	44
Man	3	2	1	1	2	2	1	3	2	2	4	2	1	3	2	2	3	1	2	1	40	6	5	5	6	2	2	2	5	2	5	6	2	48	6	2	1	2	5	2	6	5	6	2	37
Man	3	2	1	1	1	1	2	1	2	1	3	1	2	3	2	1	3	2	2	2	36	2	3	6	6	2	2	2	6	2	6	6	2	45	2	2	2	6	2	2	6	5	2	5	34
Woman	3	1	2	2	1	1	1	2	1	2	4	1	2	1	2	1	1	1	2	1	32	2	5	5	2	5	2	2	5	2	2	5	2	39	3	2	2	6	1	6	6	6	2	6	40
Woman	4	2	2	1	2	2	2	1	2	1	3	1	2	3	2	4	1	2	2	2	41	6	6	6	6	6	3	2	5	3	5	6	5	59	5	3	5	3	5	5	5	5	5	5	46
Man	4	1	3	2	1	2	2	1	3	3	2	2	2	3	2	2	2	2	2	2	43	6	6	6	6	5	4	3	5	5	5	6	5	62	3	5	5	5	3	2	5	5	5	5	43
Man	3	2	2	1	1	2	2	1	2	2	3	1	2	3	2	1	3	2	2	3	40	3	5	6	2	3	2	2	6	3	2	5	2	41	6	2	2	3	3	3	5	5	5	6	40
Woman	3	1	2	2	1	1	1	2	3	2	3	1	2	3	2	1	3	2	2	3	40	2	5	5	2	2	3	2	5	2	2	6	2	38	6	2	2	6	2	2	5	5	2	6	38
Woman	2	1	2	2	1	2	2	1	2	2	3	1	2	4	2	2	4	3	2	3	43	3	2	5	2	2	2	2	5	2	2	5	2	34	3	6	2	6	2	6	5	5	2	6	43
Man	4	3	1	2	1	2	3	2	2	1	4	1	2	3	1	3	1	2	3	2	43	6	6	6	6	6	3	3	6	4	5	5	5	61	6	2	5	2	5	3	5	5	5	5	43
Man	4	3	2	1	3	2	4	3	2	2	3	3	1	2	4	2	4	2	3	3	53	7	7	7	7	7	7	7	7	7	7	7	7	84	2	2	4	4	4	4	4	3	3	3	33
Woman	2	1	1	2	1	1	1	2	2	1	3	1	2	2	2	1	3	2	1	2	33	2	6	5	2	2	2	2	5	2	2	6	2	38	2	1	2	5	6	6	5	6	2	6	41
Man	4	2	2	2	2	2	3	1	2	2	2	1	2	2	2	2	2	2	2	2	41	6	6	6	6	5	3	3	5	5	5	6	5	61	3	5	5	5	3	3	5	5	3	5	42
Woman	4	3	2	2	2	2	2	2	2	2	3	1	2	2	2	2	1	2	1	2	41	6	6	6	6	6	3	5	5	5	5	5	5	63	2	3	5	5	3	3	5	5	5	5	41
Man	4	1	3	3	4	2	2	2	2	4	2	4	2	3	4	3	3	2	2	2	54	6	5	6	5	6	3	3	5	5	6	5	6	61	2	6	5	6	3	4	5	5	5	5	46
Man	4	2	2	2	3	2	2	2	1	3	3	1	2	2	3	3	1	2	2	2	44	6	5	5	5	6	4	5	5	5	5	6	5	62	6	5	5	5	4	3	5	5	3	6	47
Woman	4	3	3	2	3	2	1	2	3	3	3	2	2	2	3	3	3	2	3	2	51	7	7	7	7	7	7	7	7	7	7	7	7	84	4	3	5	3	5	5	6	2	6	3	42
Man	4	3	1	2	3	2	2	1	1	1	4	2	2	1	3	3	3	2	3	3	46	7	7	7	7	7	7	7	7	7	7	7	7	84	6	6	6	6	3	3	6	6	6	6	54
Man	3	3	1	2	2	2	3	3	2	2	4	1	2	2	2	2	1	2	2	2	43	6	5	6	6	6	2	6	6	5	6	5	6	65	2	3	5	3	5	6	5	5	5	5	44
Woman	4	2	2	3	2	2	2	2	2	2	3	2	2	2	2	2	2	2	2	2	44	6	5	5	5	5	3	3	4	3	4	5	5	53	4	6	4	5	3	2	4	5	2	5	40
Man	2	4	1	2	1	2	4	3	1	2	4	1	2	1	1	1	1	2	4	2	41	5	5	5	4	4	3	3	5	4	4	5	5	52	2	3	5	2	5	5	5	3	5	5	40
Man	3	1	4	2	1	2	1	2	2	3	3	1	1	2	2	3	2	2	2	4	43	6	5	5	5	4	3	2	5	3	5	5	5	53	2	3	5	5	4	3	5	5	3	5	40
Man	4	2	3	3	3	2	2	1	2	2	3	1	3	4	2	2	4	3	1	4	51	6	6	5	5	5	2	2	5	5	5	5	4	55	3	5	5	6	6	5	6	5	2	5	48
Man	2	1	1	1	2	2	3	2	4	2	3	2	2	3	2	2	2	3	2	2	43	7	7	7	7	7	7	7	7	7	7	7	7	84	6	4	6	5	4	4	4	3	3	5	44
Man	4	3	2	2	2	2	3	2	2	3	3	1	1	2	2	3	3	2	2	2	46	6	5	6	5	6	5	3	5	5	6	5	5	62	2	6	5	3	5	5	5	5	2	5	43
Man	4	3	2	2	2	2	3	1	2	2	3	2	3	4	2	2	2	3	2	3	49	5	5	5	3	3	2	2	4	2	5	5	4	45	5	5	5	5	4	2	5	5	2	5	43
Man	4	2	1	2	2	1	3	3	2	2	4	2	2	2	2	2	2	2	3	2	45	5	5	5	6	5	3	3	5	4	5	5	4	55	5	2	5	2	5	4	5	4	3	5	40
Man	4	1	4	2	2	2	1	2	2	2	1	1	2	2	2	3	1	2	1	3	40	6	4	5	5	5	2	2	5	2	5	5	4	50	5	3	5	2	5	3	5	4	5	5	42
Woman	4	2	1	1	2	2	1	3	2	2	1	2	1	2	2	1	3	2	1	2	37	5	5	6	5	5	4	4	5	6	5	5	5	60	4	4	5	2	4	6	5	5	5	5	45
Man	3	2	2	2	2	2	2	2	2	2	3	1	2	2	2	2	2	2	2	2	41	6	6	6	6	6	4	4	6	5	5	6	5	65	6	2	5	3	5	2	5	4	5	5	42
Man	2	3	3	3	2	2	3	2	3	2	4	1	3	3	2	2	2	3	2	4	51	6	5	6	5	5	4	4	5	4	4	5	5	58	3	3	5	3	4	5	5	5	5	5	43
Man	4	1	3	3	2	2	2	2	2	2	2	2	3	3	3	2	2	2	2	2	46	5	6	5	5	5	3	5	5	5	5	6	5	60	3	5	4	3	4	5	5	5	2	5	41
Man	4	2	2	2	2	2	2	2	2	2	3	1	2	2	2	2	2	2	2	3	43	5	5	6	5	5	3	4	5	5	5	5	5	58	2	5	5	5	5	6	5	4	6	5	48
Man	3	2	2	2	3	2	2	2	2	3	2	1	3	3	3	2	2	3	2	3	47	6	6	5	6	5	4	4	5	5	5	5	5	61	5	2	5	5	6	3	5	5	5	5	46
Man	4	2	2	2	2	2	2	1	2	2	3	1	2	3	2	2	2	2	2	2	42	5	5	6	5	5	4	4	5	4	5	5	3	56	2	5	5	4	5	5	5	5	5	5	46
Man	4	2	2	3	2	3	2	2	2	3	3	3	2	3	3	2	3	2	2	3	51	6	6	5	6	5	3	5	5	4	5	5	5	60	2	2	6	3	5	6	6	5	6	6	47
Man	3	2	2	2	2	2	2	2	3	3	3	1	2	2	2	2	1	3	2	2	43	5	6	5	5	6	4	4	5	4	5	6	6	61	4	4	4	4	4	4	3	4	4	5	40
Man	3	2	2	2	3	1	2	2	2	2	3	1	1	3	2	1	1	2	1	2	38	6	4	6	6	4	6	6	6	6	4	6	5	65	3	3	2	2	2	4	4	4	4	5	33
Woman	4	3	2	2	2	2	3	4	2	3	4	1	2	2	3	3	1	2	2	2	49	6	6	7	7	6	7	6	7	6	7	6	7	78	4	4	4	3	5	3	5	4	5	5	42
Woman	2	1	2	1	2	1	1	1	2	1	3	2	1	3	3	2	1	1	1	1	32	5	5	5	4	2	2	2	2	2	2	4	2	37	2	2	2	6	2	6	6	2	2	6	36
Woman	2	1	1	1	2	1	1	1	2	1	4	1	1	2	2	2	1	1	2	1	30	5	3	6	2	2	1	2	6	2	2	6	1	38	2	2	2	6	2	6	6	2	6	6	40
Woman	2	1	1	1	1	2	2	2	2	2	4	1	1	2	2	1	1	1	1	1	31	5	4	5	2	1	2	3	5	1	3	5	2	38	1	2	2	4	2	6	5	6	5	6	39
Woman	2	2	1	1	1	1	1	2	2	2	4	1	1	2	2	2	2	1	1	1	32	4	5	5	5	2	2	1	5	2	2	5	2	40	2	1	1	6	2	5	6	6	2	6	37
Woman	2	2	1	2	1	1	1	1	2	2	4	1	2	3	2	1	3	2	1	2	36	4	5	5	5	2	1	1	5	1	1	5	1	36	6	1	1	1	5	2	6	6	6	2	36
Man	2	1	1	1	1	1	1	1	2	2	4	1	1	2	2	1	2	1	1	1	29	3	6	2	3	6	3	1	6	1	1	6	1	39	2	6	2	4	5	6	3	6	4	2	40
Man	2	2	2	1	1	2	1	1	2	2	4	1	1	1	2	1	1	1	2	1	31	5	2	5	5	2	2	2	5	2	4	1	2	37	2	5	3	6	3	6	3	6	2	5	41
Man	3	2	3	2	1	2	2	3	2	2	4	1	1	3	2	1	1	2	1	2	40	4	3	5	4	2	2	1	4	1	1	5	1	33	2	5	2	6	2	5	2	6	2	6	38
Man	1	1	1	1	1	1	1	1	1	1	4	1	1	2	1	2	1	2	1	2	27	5	2	5	5	5	3	6	6	1	1	5	2	46	6	6	2	6	2	3	2	6	2	6	41
Man	1	1	1	1	1	1	1	1	1	1	4	1	1	1	2	1	1	1	1	1	24	5	4	6	4	2	1	1	5	1	1	5	1	36	6	6	6	2	2	3	3	3	5	6	42
Man	2	1	2	2	1	1	1	1	2	1	3	1	2	2	2	2	2	1	1	1	31	3	3	5	2	4	2	2	5	2	2	5	2	37	6	6	2	6	2	3	3	6	3	6	43
Woman	3	2	1	2	1	2	1	1	3	2	4	1	2	2	2	2	2	1	2	2	38	3	5	5	4	3	3	2	5	1	1	5	1	38	2	2	2	7	2	6	5	5	2	6	39
Woman	2	2	2	2	1	2	1	1	1	1	4	1	2	3	2	1	2	2	2	1	35	2	2	5	2	2	2	2	5	1	2	5	2	32	6	2	2	2	2	2	5	6	6	7	40
Man	2	2	2	3	2	3	3	3	2	2	3	2	1	2	3	3	3	2	2	2	47	7	7	7	7	6	6	6	6	6	6	6	6	76	4	4	4	4	4	4	3	3	3	3	36
Man	2	2	1	1	1	1	1	1	2	2	3	1	1	2	2	1	1	1	2	1	29	3	4	5	2	2	2	1	5	1	1	4	1	31	6	2	2	2	2	3	6	6	6	7	42
Man	3	1	1	2	2	2	1	1	3	2	3	1	1	2	2	1	2	2	3	2	37	4	4	5	2	2	2	2	5	2	2	5	2	37	7	6	2	2	2	2	3	6	5	6	41
Man	4	1	4	3	1	2	1	1	3	1	2	1	2	2	1	1	2	3	1	2	38	6	6	7	6	5	3	2	6	2	5	6	2	56	2	2	5	3	5	5	5	4	5	5	41
Man	2	2	2	1	1	1	1	1	2	2	3	1	1	2	2	1	1	1	1	1	29	2	5	5	2	4	2	2	5	1	2	5	2	37	6	2	2	2	2	2	6	5	6	7	40
Woman	2	2	2	1	1	2	1	1	2	2	3	1	1	1	2	1	2	1	1	1	30	4	3	5	2	2	2	2	5	1	2	5	2	35	2	1	2	6	2	6	6	6	1	6	38
Man	4	2	1	2	1	1	1	1	1	1	4	1	1	1	2	1	1	1	1	1	29	4	2	5	2	2	2	2	3	2	2	5	2	33	6	2	3	2	2	2	6	5	7	7	42
Man	3	2	1	1	1	1	1	1	2	2	4	1	1	1	2	1	1	1	1	1	29	3	5	4	3	2	2	2	5	2	2	4	2	36	6	2	2	2	2	2	6	6	5	6	39
Man	4	1	4	2	2	2	1	3	2	2	1	2	2	2	2	3	2	2	1	2	42	5	5	6	6	5	2	1	5	1	5	6	2	49	2	2	5	2	5	5	5	3	5	5	39
Woman	4	1	4	2	2	2	1	1	3	2	1	1	2	2	2	2	2	2	1	2	39	5	6	6	6	5	1	1	5	2	5	6	3	51	5	3	5	5	3	3	5	5	5	5	44
Man	3	2	2	1	1	1	1	1	2	1	4	1	1	1	2	1	1	1	1	1	29	2	3	5	2	2	3	2	5	2	3	5	2	36	1	6	1	6	2	6	2	6	2	6	38
Man	2	1	2	1	1	2	1	1	2	1	3	1	2	1	2	1	1	2	1	1	29	2	6	6	2	2	3	2	6	2	2	5	2	40	7	1	1	2	2	1	6	5	6	6	37
Man	2	1	1	2	1	1	1	1	2	1	3	1	1	1	2	1	1	1	2	1	27	6	3	5	5	3	2	2	5	2	2	5	2	42	1	6	1	2	2	2	5	5	5	6	35
Man	3	1	2	2	1	2	1	1	2	2	3	2	2	1	2	1	1	2	1	1	33	3	3	5	2	3	3	3	6	2	2	5	2	39	6	2	1	2	2	2	5	6	6	6	38
Man	3	1	2	2	1	2	1	1	2	2	4	2	2	2	2	1	2	2	2	2	38	3	2	5	2	2	2	2	5	2	2	5	2	34	6	2	1	2	2	2	5	6	5	6	37
Man	2	1	1	2	1	1	1	2	2	1	3	1	1	1	2	1	1	1	1	1	27	3	2	5	3	2	2	2	6	3	2	5	2	37	2	2	2	2	2	5	5	6	5	6	37
Man	4	3	1	3	4	2	2	2	3	4	2	4	3	2	3	3	3	2	2	2	54	6	7	7	7	7	6	6	2	3	5	5	5	66	3	3	2	4	5	3	5	3	3	5	36
Man	4	1	3	3	1	3	1	1	2	1	2	1	2	3	1	1	1	3	1	2	37	6	5	6	6	5	1	1	5	2	5	6	5	53	3	5	5	5	3	5	5	3	3	5	42
Man	3	1	2	2	1	1	3	1	2	2	4	2	1	2	2	1	2	2	2	1	37	2	5	5	2	2	2	2	5	2	2	5	2	36	6	2	2	3	2	2	5	6	5	5	38
Woman	4	2	2	1	3	3	3	2	3	2	4	2	3	3	3	2	2	3	3	3	53	6	6	6	6	6	6	6	6	6	6	6	5	71	3	3	4	4	4	4	4	4	3	3	36
Man	4	2	2	2	2	2	2	2	2	2	3	1	2	2	2	2	2	2	2	2	42	5	6	5	5	5	3	3	5	5	5	5	5	57	3	3	5	3	5	5	5	5	5	5	44
Woman	4	3	2	2	2	1	2	2	2	2	4	1	2	2	2	3	1	2	2	2	43	5	5	6	5	6	6	6	6	6	5	6	6	68	2	3	5	3	5	3	4	5	5	5	40
Woman	3	1	1	2	1	2	1	1	4	2	3	1	2	1	2	2	3	2	2	2	38	2	3	5	2	1	1	1	5	1	1	6	1	29	6	1	1	5	1	1	5	6	2	6	34
Man	3	2	3	2	1	1	2	2	2	2	3	1	2	2	2	1	3	2	2	2	40	3	2	3	2	2	2	2	6	1	2	5	2	32	6	2	3	2	2	3	5	6	5	5	39
Man	3	1	3	2	1	2	1	2	2	2	3	2	1	2	1	2	1	2	1	2	36	2	3	1	2	1	2	1	5	2	1	5	1	26	6	2	3	6	2	2	6	6	2	6	41
Man	4	3	2	3	1	3	3	2	4	2	2	2	2	3	2	3	3	1	1	1	47	7	7	7	7	7	7	7	7	7	7	7	7	84	7	4	7	4	7	3	7	3	2	2	46
Man	4	3	2	3	2	2	2	3	2	3	3	2	2	3	2	3	3	2	1	3	50	7	7	7	7	7	7	7	7	7	7	7	7	84	4	4	4	4	6	6	6	6	4	2	46
Man	3	3	1	2	1	2	2	1	1	1	2	1	2	2	1	1	1	2	1	2	32	6	4	5	5	3	3	2	2	2	5	5	3	45	2	6	4	4	4	5	5	5	2	5	42
Man	3	1	1	3	1	2	1	1	2	2	3	1	2	1	2	1	1	2	1	1	32	2	6	3	2	2	2	2	6	2	2	6	1	36	6	2	1	6	2	2	6	5	2	6	38
Man	3	2	1	2	1	2	1	2	2	1	4	3	2	3	3	1	1	2	2	2	40	2	2	6	2	2	2	2	2	1	2	2	2	27	2	1	1	6	2	5	6	5	1	6	35
Woman	4	3	3	3	2	2	2	3	2	2	4	1	2	3	2	3	2	3	3	3	52	6	5	6	6	6	3	4	6	5	6	5	5	63	6	5	5	4	5	3	5	4	5	5	47
Woman	4	1	2	3	1	2	1	1	3	1	1	1	3	4	2	2	1	2	2	2	39	6	6	5	5	5	2	2	5	4	5	5	4	54	6	3	5	6	5	3	5	5	3	5	46
Man	4	3	2	2	3	2	2	3	2	2	3	2	2	3	2	1	1	2	2	2	45	6	5	3	5	6	5	4	5	5	5	6	4	59	4	3	5	3	5	3	5	5	5	5	43
Man	4	1	3	3	3	2	1	2	2	3	2	3	1	1	3	3	2	2	1	2	44	6	5	6	6	5	2	2	5	2	5	5	2	51	2	2	6	2	5	5	5	3	5	4	39
Man	3	1	1	2	1	2	1	2	2	2	4	1	1	1	2	1	3	1	2	1	34	2	3	6	2	2	2	2	2	2	1	6	1	31	6	7	2	1	1	2	6	5	2	6	38
Man	2	3	2	2	2	2	1	1	2	2	3	2	2	2	2	1	2	2	2	2	39	2	2	6	1	2	2	2	6	2	2	5	2	34	6	3	2	6	2	2	5	6	2	5	39
Man	4	1	3	2	2	2	1	4	2	2	2	1	2	3	2	2	3	2	1	3	44	6	6	6	6	6	2	2	6	2	4	5	3	54	5	3	5	5	5	3	4	5	3	5	43
Man	2	1	2	2	1	2	1	1	2	2	4	1	2	2	1	1	3	2	2	2	36	2	2	5	2	1	1	2	7	2	2	6	2	34	6	2	2	6	1	2	5	6	2	6	38
Man	4	1	3	3	1	3	1	1	3	2	1	1	3	4	2	3	3	3	1	4	47	5	5	5	5	5	2	2	3	2	4	6	4	48	3	3	5	6	4	2	5	5	3	5	41
Man	4	3	2	2	3	1	3	3	2	3	2	2	2	2	3	3	2	2	3	2	49	6	6	6	6	5	5	5	6	6	5	5	6	67	6	3	6	2	5	3	5	4	5	5	44
Man	2	2	2	2	2	2	2	2	2	2	3	1	2	2	2	2	2	3	2	3	42	6	5	5	5	5	4	5	5	3	5	5	5	58	3	2	4	5	3	6	5	4	5	5	42
Man	4	2	2	2	2	3	2	2	2	2	3	2	2	2	2	2	2	2	2	3	45	6	6	6	5	5	5	5	6	6	5	6	5	66	1	3	5	5	5	5	5	5	5	5	44
Man	4	1	3	3	1	3	1	2	3	2	2	1	2	2	2	1	2	2	1	2	40	5	6	5	5	6	2	1	5	1	5	5	3	49	2	3	5	3	5	5	5	3	6	5	42
Man	2	1	2	1	1	2	1	1	2	1	3	1	2	1	2	1	1	2	2	1	30	3	5	5	3	3	2	2	2	2	2	5	2	36	6	1	6	2	1	2	6	2	6	6	38
Man	4	2	3	2	1	2	2	2	2	1	2	1	2	2	1	1	2	3	1	2	38	5	6	6	6	5	2	1	5	5	5	5	5	56	6	3	5	2	3	2	5	5	5	5	41
Man	4	3	2	2	1	2	3	2	2	2	3	1	2	2	1	3	2	2	3	2	44	6	5	6	6	6	3	5	6	5	5	6	5	64	2	2	6	5	3	6	5	3	5	5	42
Woman	2	1	2	2	1	2	1	1	2	2	3	1	1	2	2	1	2	2	1	1	32	2	5	5	2	2	2	2	5	2	2	5	2	36	2	6	2	2	1	6	2	6	6	7	40
Man	2	2	1	2	1	2	1	2	2	2	4	1	2	1	2	1	2	2	1	1	34	2	5	5	2	5	2	2	5	2	2	6	2	40	6	2	1	2	2	2	5	6	5	6	37
Man	2	2	2	2	1	2	2	1	3	2	3	1	2	2	2	2	2	2	1	2	38	3	2	4	2	3	3	2	5	2	2	5	2	35	1	6	2	6	2	6	2	6	2	6	39
Man	4	1	2	2	1	2	1	1	2	2	3	1	1	3	2	1	2	1	1	1	34	2	3	6	2	1	2	2	6	2	2	6	2	36	2	2	2	6	2	6	5	6	2	6	39
Man	3	1	2	2	2	1	2	1	2	2	3	1	2	3	2	1	2	2	1	2	37	3	3	6	2	2	2	2	6	2	2	6	2	38	6	6	2	5	2	2	2	6	2	6	39
Woman	2	2	3	2	2	2	1	2	3	2	3	1	2	4	2	1	3	2	1	2	42	5	5	6	5	2	2	2	6	2	3	6	3	47	6	6	1	6	2	2	6	5	2	6	42
Man	3	1	2	1	1	2	1	1	2	1	3	1	2	2	2	1	2	2	2	2	34	2	2	6	2	2	2	2	5	2	2	5	2	34	2	2	3	2	2	6	5	6	3	6	37
Man	3	1	2	2	1	2	1	2	2	2	4	1	1	2	2	1	2	2	1	1	35	2	3	6	5	2	2	2	6	2	2	6	2	40	6	2	3	5	3	2	5	6	2	6	40
Man	3	2	3	3	1	3	2	1	3	1	3	1	2	4	2	2	4	2	2	2	46	2	5	6	2	2	3	2	5	2	6	6	2	43	2	6	2	6	2	2	5	6	2	6	39
Man	3	2	1	2	2	1	2	1	2	2	3	1	1	2	2	1	2	2	1	1	34	2	3	6	2	2	2	2	6	2	2	6	2	37	6	2	2	2	6	3	6	5	2	2	36
Man	4	3	2	2	3	2	2	2	2	2	3	2	2	2	3	1	1	2	1	2	43	6	5	5	6	6	5	3	5	5	6	5	5	62	5	5	5	5	3	2	5	3	4	5	42
Woman	4	1	3	2	1	2	2	1	2	2	2	1	2	3	1	1	2	2	2	2	38	3	5	5	5	5	5	5	5	5	5	5	3	56	5	3	5	5	3	5	5	6	5	5	47
Woman	4	3	1	3	1	2	4	1	3	1	4	1	3	4	1	2	2	3	3	2	48	6	6	6	6	7	5	3	6	6	5	6	6	68	6	3	3	5	5	2	5	5	5	5	44
Man	4	1	3	3	1	3	3	2	2	2	2	1	2	3	2	1	1	3	1	2	42	6	6	5	6	5	1	1	5	5	5	5	5	55	4	3	5	5	3	4	5	5	3	5	42
Woman	4	2	2	2	2	2	1	1	2	2	3	1	2	2	2	2	2	3	2	2	41	6	6	5	5	6	1	2	6	5	6	5	5	58	6	3	3	5	3	1	5	5	2	5	38
Woman	2	2	1	2	1	3	2	1	2	2	3	1	2	3	1	2	3	2	2	2	39	2	3	6	6	2	2	2	6	2	2	6	2	41	2	2	3	6	2	5	6	5	5	6	42
Man	4	1	3	1	2	2	1	1	3	2	3	1	1	2	2	2	3	1	1	2	38	2	5	5	2	2	2	2	5	2	2	5	1	35	6	2	3	2	6	2	5	5	6	2	39
Man	2	2	1	1	1	2	1	1	2	1	3	1	1	2	2	1	2	2	2	1	31	2	3	2	2	2	1	2	5	2	2	5	2	30	2	2	1	5	2	5	5	6	3	6	37
Man	4	3	1	1	1	2	3	2	2	1	4	2	2	2	1	1	1	2	2	2	39	6	6	6	5	5	1	2	5	5	5	5	5	56	2	2	5	2	3	6	5	5	5	5	40
Woman	3	1	3	3	1	3	1	1	3	2	4	1	3	4	2	1	3	3	3	1	46	2	3	5	2	2	1	2	6	2	2	5	2	34	2	1	1	6	2	5	6	5	2	6	36
Man	3	1	2	1	2	2	1	1	2	1	4	1	2	2	2	1	3	2	2	2	37	2	3	5	2	3	2	2	5	2	2	5	2	35	2	2	2	2	1	5	5	6	4	6	35
Man	4	1	2	2	1	3	1	1	3	1	2	1	3	2	1	2	1	2	2	2	37	5	6	5	6	5	1	1	5	5	5	6	5	55	5	5	5	3	5	5	5	5	5	5	48
Man	2	1	2	2	1	2	1	1	2	2	3	1	2	3	2	1	2	2	2	2	36	2	6	6	2	2	2	2	5	2	2	6	2	39	6	2	6	2	5	2	5	2	5	2	37
Man	3	1	1	1	1	2	1	1	1	2	4	1	1	1	2	1	3	2	2	2	33	2	2	5	2	2	2	2	5	2	2	5	2	33	2	3	2	6	2	6	5	6	2	6	40
Man	2	2	2	1	1	2	1	1	2	1	3	1	1	2	1	1	2	2	1	2	31	2	2	2	2	2	2	2	5	2	2	6	2	31	6	2	2	2	2	2	5	5	6	6	38
Man	3	1	3	1	1	2	1	1	2	2	4	2	2	1	2	2	1	2	2	1	36	3	5	4	2	2	2	2	5	2	2	5	2	36	2	2	2	6	1	6	5	6	5	5	40
Woman	2	2	2	2	1	2	1	1	3	2	3	2	2	3	2	1	3	2	2	2	40	2	2	5	2	2	2	2	5	2	2	6	2	34	2	2	2	5	2	5	6	6	2	5	37
Man	2	2	1	2	1	1	2	1	2	2	3	1	2	1	2	1	2	2	2	1	33	2	2	6	2	1	2	2	6	2	1	6	2	34	6	1	2	3	5	2	6	5	5	3	38
Man	4	1	2	1	1	2	1	1	2	2	3	1	2	1	2	1	2	1	1	1	32	3	2	6	6	2	2	2	6	2	2	6	2	41	6	1	1	6	2	1	1	2	6	6	32
Man	4	3	2	3	1	2	2	1	3	1	3	1	2	4	2	2	1	2	2	2	43	3	3	5	4	3	3	3	5	5	6	5	5	50	6	2	5	5	6	2	5	6	5	5	47
Woman	4	2	2	3	1	1	2	2	2	2	3	1	2	2	2	1	1	1	2	3	39	6	6	6	6	5	3	3	5	3	5	6	5	59	3	5	3	5	2	5	3	3	5	5	39
Woman	4	1	2	3	3	2	2	2	2	2	3	2	2	3	2	1	2	2	2	3	45	6	5	5	4	5	3	3	5	4	5	6	2	53	2	5	5	4	5	5	5	5	5	5	46
Man	4	2	1	2	1	1	2	1	2	2	4	2	1	1	2	1	1	2	2	1	35	2	2	6	2	2	2	1	2	1	2	2	2	26	6	6	1	7	1	1	6	5	2	6	41
Man	4	2	2	2	2	2	1	1	3	2	2	1	3	3	2	1	2	3	1	3	42	6	5	6	6	3	3	3	5	4	5	5	5	56	2	2	6	3	5	6	5	5	5	5	44
Man	3	1	2	1	1	2	1	1	3	2	4	1	2	3	2	1	3	2	1	2	38	2	2	6	1	1	2	2	6	2	2	5	2	33	6	1	2	1	2	2	5	6	5	6	36
Woman	4	1	3	3	1	3	1	1	3	2	2	2	3	4	2	2	3	3	1	4	48	5	5	5	5	5	2	2	5	3	5	6	5	53	3	3	5	5	4	5	5	5	5	5	45
Man	4	1	4	4	2	3	1	2	3	2	1	1	3	3	2	1	2	2	1	3	45	6	6	5	5	5	2	2	5	3	5	6	4	54	2	2	5	5	5	6	5	4	5	4	43
Woman	3	1	4	3	1	3	1	1	2	2	1	1	4	4	1	1	1	4	4	4	46	4	4	6	6	4	2	2	6	3	4	6	2	49	2	2	5	5	4	3	5	5	5	5	41
Woman	3	1	4	3	1	3	1	1	2	2	1	1	4	4	1	1	1	4	4	4	46	4	4	6	6	4	2	2	6	3	4	6	2	49	2	2	5	5	4	3	5	5	5	5	41
Man	4	1	3	2	1	2	1	1	3	2	1	1	3	3	1	1	1	2	1	3	37	6	6	6	6	6	2	2	6	2	6	6	6	60	5	5	5	5	4	3	5	4	3	5	44
Man	4	2	3	3	1	3	1	3	3	3	2	1	3	3	2	1	3	3	2	3	49	5	6	6	5	6	5	4	5	5	5	5	5	62	2	2	4	5	5	6	5	5	3	5	42
Woman	3	1	2	1	2	2	2	1	2	1	3	2	1	2	2	2	3	1	2	1	36	2	6	6	3	6	2	2	6	2	6	6	2	49	6	2	2	5	2	2	6	5	2	6	38
Man	3	2	2	1	2	2	2	2	2	2	3	2	2	3	2	2	2	2	3	3	44	5	5	6	5	5	4	3	5	4	6	5	5	58	2	5	5	3	5	6	5	5	5	6	47
Man	4	3	1	1	2	2	1	3	3	2	4	1	2	2	2	1	2	1	4	1	42	7	7	7	7	7	6	7	6	7	5	6	3	75	1	1	5	1	5	5	5	6	6	7	42
Man	4	4	2	2	2	2	2	2	3	3	3	4	1	2	2	2	2	2	3	2	49	6	5	6	6	6	4	4	6	3	5	6	5	62	5	2	5	2	5	5	6	5	6	2	43
Woman	4	1	3	3	1	3	3	1	1	1	2	1	3	2	1	1	1	3	1	3	39	6	6	6	5	5	3	3	5	4	4	5	3	55	1	1	5	7	3	7	5	4	6	5	44
Man	4	3	1	1	1	2	3	2	3	1	3	3	2	2	1	1	3	2	3	2	43	6	6	6	6	5	5	5	5	5	6	6	5	66	2	5	5	3	6	6	5	5	5	5	47
Woman	3	1	4	4	1	4	1	1	4	2	2	2	4	4	1	1	2	4	4	3	52	6	6	6	6	6	4	4	6	5	6	6	6	67	2	2	7	7	1	2	6	3	5	6	41
Woman	3	1	3	3	1	3	1	1	2	1	1	1	3	3	1	1	1	3	1	3	37	5	5	6	5	5	3	2	5	2	5	5	5	53	2	5	5	6	2	6	5	4	5	6	46
Woman	3	1	3	3	1	3	1	1	1	1	2	1	2	2	1	1	1	3	1	3	35	6	6	6	6	5	2	2	5	2	5	5	3	53	2	2	5	5	3	7	5	5	6	7	47
Woman	2	2	2	2	2	1	2	1	3	2	1	2	2	2	2	2	2	3	1	2	38	6	6	6	6	5	1	1	5	1	5	5	1	48	2	2	6	5	5	5	5	4	5	5	44
Man	4	1	4	2	1	2	1	2	2	2	1	2	3	4	2	4	2	3	1	3	46	6	5	5	6	6	1	1	6	3	6	5	5	55	2	3	5	5	3	5	5	5	3	5	41
Man	4	2	2	1	2	1	3	3	3	2	4	1	1	1	2	2	4	1	3	1	43	6	5	5	6	6	5	5	6	5	5	5	5	64	5	3	5	2	6	3	5	5	5	5	44
Man	2	2	2	2	2	2	1	2	3	2	3	1	2	2	2	2	2	2	2	2	40	6	6	5	6	5	5	5	6	5	5	6	5	65	6	2	5	3	5	5	5	4	5	5	45
Man	3	3	2	1	2	1	1	4	2	2	3	2	1	1	2	3	3	2	2	1	41	4	4	6	6	6	6	6	6	6	6	6	6	68	2	4	3	5	4	4	4	4	3	4	37
Woman	3	3	2	2	3	2	2	2	2	3	3	2	2	3	3	2	3	2	3	2	49	6	6	6	6	6	5	5	6	5	6	4	5	66	5	4	4	6	4	5	4	4	4	4	44
Man	3	1	4	2	1	2	1	1	2	2	2	2	2	3	2	1	2	2	1	2	38	5	4	6	6	3	2	2	6	3	5	6	2	50	5	4	2	6	2	6	3	5	4	6	43
Woman	1	1	3	2	2	1	1	1	2	2	2	1	1	4	2	2	1	1	1	1	32	3	3	5	3	2	2	1	5	3	2	5	2	36	2	6	2	6	2	6	6	2	2	6	40
Man	2	3	2	1	3	1	3	3	2	3	4	2	1	2	2	3	1	1	3	1	43	2	2	2	2	2	2	2	6	2	2	5	5	34	6	6	2	6	2	2	6	6	2	6	44
Man	1	2	1	1	1	1	1	1	2	2	2	2	1	2	2	2	1	1	2	1	29	1	1	6	2	2	2	2	6	2	2	5	2	33	2	2	2	6	2	6	2	6	2	6	36
Woman	2	2	2	1	2	1	1	1	2	2	3	1	1	3	2	2	1	1	1	1	32	3	3	6	6	2	2	2	5	2	6	5	2	44	6	2	6	5	2	2	6	2	2	6	39
Man	3	2	3	1	1	1	2	1	2	2	3	1	1	2	2	2	1	1	2	1	34	2	5	5	5	2	2	2	6	2	4	5	2	42	2	2	2	6	2	6	6	6	2	6	40
Man	1	1	1	1	2	1	1	1	2	2	3	2	1	3	2	2	1	3	2	2	34	3	3	6	3	3	2	2	5	2	5	5	2	41	2	6	2	6	2	2	4	6	2	6	38
Man	1	1	2	2	1	2	1	1	2	2	3	1	1	3	2	1	1	1	3	2	33	2	2	6	2	2	2	2	6	2	2	2	2	32	2	6	2	6	2	2	5	6	2	6	39
Woman	1	1	2	1	1	2	1	1	1	1	4	1	1	1	1	2	1	1	1	2	27	3	3	4	2	2	1	1	5	1	2	5	1	30	1	1	1	7	1	6	7	3	6	6	39
Man	4	2	1	1	2	1	1	2	1	3	4	2	1	2	2	2	1	1	1	1	35	5	5	6	6	6	4	2	6	2	6	6	2	56	6	6	6	4	2	2	6	6	2	6	46
Woman	2	1	2	2	2	1	1	1	2	2	3	1	1	2	2	2	1	1	1	1	31	5	5	6	6	3	2	2	6	2	6	5	2	50	2	2	6	6	2	6	5	2	6	6	43
Man	2	2	2	2	1	2	1	2	1	1	3	1	1	2	2	2	1	2	1	2	33	3	3	5	5	2	2	1	5	1	1	5	1	34	2	6	2	6	2	6	3	6	3	6	42
Man	1	1	1	1	1	2	1	1	1	2	4	1	1	2	1	1	1	1	1	1	26	5	4	6	4	2	2	2	5	1	2	5	2	40	6	6	2	2	2	3	3	6	5	6	41
Man	3	1	1	1	1	1	1	1	2	1	4	1	1	2	2	2	1	1	1	1	29	5	5	5	5	3	2	1	5	2	2	5	2	42	5	5	2	2	2	2	3	6	5	5	37
Woman	3	2	1	1	2	1	2	2	2	2	4	1	1	2	2	2	1	1	1	1	34	5	4	5	4	2	2	1	5	1	4	5	1	39	6	2	1	6	6	2	5	3	6	6	43
Woman	1	1	2	2	1	2	1	1	1	1	4	1	1	2	2	2	1	1	1	1	29	3	5	5	2	2	1	1	5	1	2	5	2	34	2	2	1	6	2	6	5	6	1	6	37
Woman	2	2	2	1	2	1	1	1	2	2	3	1	1	2	2	1	1	2	1	1	31	5	4	5	3	2	2	2	5	2	2	5	2	39	6	1	1	6	1	2	6	5	2	6	36
Man	4	2	1	1	1	1	1	1	1	2	4	1	1	2	2	2	2	1	1	1	32	5	6	5	6	5	5	5	6	5	6	5	6	65	6	2	6	2	6	2	6	2	6	1	39
Man	3	1	2	2	1	1	1	2	2	3	2	2	1	2	3	2	2	3	1	2	38	5	3	6	5	4	3	3	5	3	5	6	3	51	3	5	2	6	2	6	4	6	2	5	41
Man	3	1	3	2	2	1	1	2	2	1	4	1	2	3	2	2	2	2	2	1	39	4	2	5	5	3	2	2	5	2	4	2	2	38	2	6	2	6	2	6	5	2	2	5	38
Man	2	1	3	1	1	1	2	1	2	2	3	1	1	3	2	2	1	1	1	1	32	5	3	6	6	5	2	1	6	1	5	5	1	46	2	5	2	6	2	5	5	6	2	6	41
Man	3	1	2	1	2	1	1	1	2	2	3	1	1	3	2	2	1	1	2	1	33	5	5	5	5	2	2	2	6	2	5	5	2	46	6	5	3	6	2	2	6	5	2	6	43
Man	4	1	3	1	2	1	2	2	2	2	3	1	1	4	2	2	3	1	2	1	40	4	5	6	6	2	3	1	5	2	5	5	2	46	6	2	5	3	2	2	6	6	6	6	44
Man	2	1	1	1	2	1	1	1	1	2	3	1	1	2	2	2	1	1	1	1	28	5	1	6	3	2	2	2	6	2	2	6	2	39	2	6	2	6	2	2	2	6	2	6	36
Woman	3	1	3	1	3	1	2	1	2	3	3	2	1	2	3	2	3	1	2	1	40	6	6	6	6	6	5	5	6	6	5	5	5	67	6	2	2	3	2	3	6	2	6	6	38
Man	3	2	2	2	2	2	2	2	2	3	3	1	1	1	2	2	1	2	2	1	38	4	4	6	6	4	1	2	5	2	4	5	4	47	4	4	4	4	4	4	4	5	4	5	42
Man	4	2	2	1	1	2	2	2	1	1	2	1	2	2	1	2	1	2	2	1	34	3	3	5	5	4	3	3	5	3	3	5	3	45	3	4	6	4	5	5	5	4	4	4	44
Woman	1	1	3	2	1	1	1	1	2	2	4	1	1	3	2	2	1	2	1	1	33	3	3	5	3	3	2	2	5	2	2	5	2	37	2	2	2	6	2	6	6	2	2	6	36
Man	4	2	2	2	1	1	2	2	2	2	4	1	1	2	2	2	2	1	2	2	39	6	5	6	6	6	6	6	6	6	6	6	6	71	4	5	3	3	4	3	3	5	4	4	38
Man	4	2	3	2	3	1	1	2	3	3	3	1	1	2	4	1	1	1	1	2	41	6	6	5	5	5	4	4	5	4	4	5	3	56	5	4	5	3	4	5	5	5	5	3	44
Woman	4	1	1	4	1	1	1	1	4	2	4	2	1	1	2	2	1	1	1	1	36	6	3	5	3	3	3	3	5	2	2	5	2	42	6	3	6	2	2	2	6	1	6	2	36
Man	3	1	2	1	2	1	1	1	1	2	4	1	1	3	2	2	1	2	2	1	34	2	5	5	2	2	2	2	5	2	2	5	2	36	2	2	2	2	2	6	5	2	6	6	35
Man	4	1	2	2	4	2	1	1	2	4	2	1	2	3	3	2	2	2	1	2	43	4	4	6	3	2	2	2	3	3	3	5	3	40	2	4	5	4	4	4	4	5	4	4	40
Man	1	1	1	1	1	2	1	1	2	2	4	1	1	2	2	1	1	1	2	1	29	2	2	3	5	2	2	1	5	2	2	2	3	31	2	2	2	6	2	6	2	6	2	6	36
Man	1	1	2	1	1	1	1	2	1	1	4	1	1	2	1	2	1	1	1	1	27	2	2	5	2	2	2	2	5	1	2	5	2	32	2	2	2	6	2	6	2	6	2	6	36
Man	3	1	2	1	4	1	1	2	2	4	2	1	1	1	4	2	1	1	1	1	36	5	5	5	5	5	3	2	5	2	4	5	2	48	6	4	5	2	4	3	4	4	4	4	40
Woman	3	4	1	1	4	3	1	3	2	4	4	1	1	1	4	4	1	1	4	1	48	5	6	6	6	5	6	6	6	5	6	5	6	68	5	4	5	3	5	6	5	4	6	5	48
Man	4	2	2	1	3	2	2	3	2	3	3	1	1	3	4	1	1	2	2	3	45	6	5	6	5	5	6	5	5	5	6	5	6	65	5	3	5	4	5	5	5	3	4	4	43
Man	4	1	2	3	3	1	1	1	4	3	1	1	2	3	4	2	2	2	1	3	44	4	4	6	6	4	3	2	5	3	4	6	3	50	5	4	5	3	4	5	5	5	4	4	44
Man	4	1	2	3	3	3	1	1	2	3	1	1	2	3	3	1	2	2	2	1	41	4	4	6	6	4	2	2	5	2	3	5	3	46	5	5	5	4	4	5	5	3	3	3	42
Man	4	3	1	1	2	1	3	3	1	2	4	2	1	2	2	2	1	1	1	1	38	6	6	6	7	6	5	2	6	2	6	5	5	62	6	1	1	1	6	2	6	5	6	3	37
Man	2	1	2	1	2	2	1	1	1	2	4	1	2	2	2	2	1	2	1	2	34	2	4	5	5	2	2	1	5	1	2	6	2	37	2	6	2	6	2	6	4	7	1	6	42
Man	4	3	2	1	2	1	1	2	1	2	4	2	1	2	2	2	1	1	1	1	36	5	5	6	7	6	6	5	7	6	6	5	4	68	6	6	1	6	6	2	3	5	6	6	47
Man	3	2	1	1	2	1	1	1	1	1	4	1	1	2	2	1	1	1	1	1	29	5	5	6	4	3	1	1	5	1	1	5	1	38	6	6	1	6	1	2	3	5	2	6	38
Man	1	3	2	2	1	2	3	2	2	1	3	1	2	3	2	1	1	3	2	2	39	3	3	5	2	1	1	1	5	1	1	5	1	29	6	6	1	7	1	3	2	6	2	6	40
Man	3	2	1	1	2	1	2	1	1	2	4	1	1	2	2	1	2	2	1	1	33	4	4	5	3	3	3	2	5	2	1	5	2	39	2	6	2	6	2	6	2	6	2	6	40
Woman	4	2	3	2	1	2	1	2	1	1	4	1	1	2	2	1	1	2	1	2	36	3	5	3	3	5	2	1	2	1	2	5	1	33	2	1	1	6	1	6	6	6	2	6	37
Woman	2	2	2	1	1	2	1	1	2	1	3	1	1	4	2	2	3	2	1	2	36	3	5	4	4	2	2	2	5	2	3	6	2	40	2	2	1	6	1	6	5	6	2	6	37
Man	2	2	2	1	1	1	1	1	1	1	4	1	1	1	2	2	2	1	1	2	30	3	3	4	2	2	1	2	5	2	2	5	1	32	2	2	2	6	1	6	6	5	2	6	38
Man	4	3	1	3	2	2	3	1	3	2	4	1	3	3	2	1	1	2	3	2	46	6	5	6	5	6	5	5	6	5	6	7	5	67	5	3	5	2	3	3	5	4	5	5	40
Man	4	1	4	3	1	3	1	1	3	1	1	1	3	2	1	1	3	2	1	3	40	5	5	5	6	5	2	2	5	2	5	5	2	49	2	3	5	3	5	5	5	5	5	4	42
Man	4	2	1	1	1	1	1	1	2	2	3	1	1	2	2	2	1	1	1	1	31	3	3	5	3	2	2	2	5	2	2	5	2	36	6	1	1	1	2	2	6	6	7	7	39
Man	3	1	2	1	1	1	1	1	2	1	4	1	1	2	2	1	1	2	2	1	31	3	3	2	2	2	2	1	5	2	2	5	2	31	7	1	1	2	1	2	6	5	6	6	37
Man	4	1	3	2	1	2	1	2	3	2	2	1	2	3	1	1	2	2	1	2	38	5	5	5	6	3	3	2	5	5	5	5	5	54	5	3	5	3	5	5	5	5	5	5	46
Man	3	1	1	2	1	1	1	1	2	1	4	1	2	2	2	1	1	2	2	1	32	3	5	5	2	2	2	2	5	2	2	4	2	36	6	1	2	1	2	2	6	5	6	6	37
Man	4	1	2	4	1	3	1	1	4	1	1	1	3	3	1	1	2	3	1	3	41	5	5	6	5	6	3	3	5	2	5	5	5	55	2	3	5	5	3	5	5	5	3	5	41
Man	4	1	3	3	1	3	1	2	2	2	2	1	3	3	1	2	2	3	1	2	42	5	5	6	5	5	2	2	5	2	5	5	5	52	3	2	5	4	5	5	5	5	5	5	44
Man	4	1	3	3	1	3	1	1	4	1	2	1	3	4	2	2	2	2	1	2	43	5	3	5	3	3	2	2	5	5	2	5	3	43	2	5	3	5	5	5	5	5	2	5	42
Woman	2	2	2	1	2	1	1	1	2	2	4	2	2	3	2	1	2	3	2	3	40	3	3	5	2	2	3	2	6	1	2	5	2	36	1	5	2	6	2	6	2	6	2	6	38
Man	3	1	2	1	1	2	1	1	2	1	3	1	2	1	2	1	1	2	1	1	30	3	3	5	2	3	2	2	5	2	2	5	2	36	6	6	2	5	2	2	1	6	2	6	38
Man	3	2	1	2	1	2	2	1	2	1	4	1	2	4	2	1	2	2	2	2	39	3	3	5	2	1	3	2	6	2	2	5	2	36	6	1	2	6	2	2	5	6	2	6	38
Man	2	2	2	2	1	2	1	1	3	2	3	1	2	3	2	1	2	2	2	2	38	2	2	5	2	2	2	2	6	2	2	5	2	34	6	2	2	5	2	2	5	6	2	6	38
Man	3	2	3	2	1	2	1	1	2	2	4	1	2	1	2	1	1	2	2	1	36	2	5	6	2	2	2	2	6	2	2	6	2	39	6	2	2	6	2	2	6	6	2	6	40
Man	4	2	2	3	1	2	1	2	2	1	3	1	2	2	1	2	1	3	2	2	39	5	6	6	5	5	2	2	5	3	6	5	5	55	2	5	5	5	3	2	5	5	2	5	39
Man	4	1	3	2	1	2	1	1	2	2	1	1	2	3	1	2	1	2	1	2	35	5	5	5	5	5	1	1	5	3	6	6	5	52	6	5	5	5	3	2	5	3	3	5	42
Man	3	1	2	1	1	2	1	1	2	1	4	2	1	2	2	1	2	2	2	2	35	2	4	5	2	3	2	3	5	2	2	5	2	37	6	2	2	4	2	5	6	5	6	6	44
Man	3	1	2	1	1	2	1	2	3	2	4	1	2	2	1	2	3	2	1	1	37	2	2	6	2	2	2	2	5	2	2	5	2	34	6	1	1	2	2	2	5	5	6	6	36
Man	4	1	4	3	1	2	1	1	2	1	1	1	2	2	1	2	2	3	1	2	37	5	5	5	6	5	2	1	5	5	5	5	3	52	2	2	5	3	5	6	5	5	5	5	43
Woman	1	1	3	3	2	2	1	1	4	1	3	1	2	3	1	1	3	2	1	2	38	2	2	5	1	2	2	2	6	2	2	5	2	33	2	2	2	6	2	5	6	6	2	6	39
Man	2	1	2	2	1	2	1	2	2	2	4	1	2	3	2	1	3	2	2	2	39	2	6	5	2	2	2	2	6	2	1	6	2	38	6	2	2	5	1	5	6	6	2	6	41
Man	2	2	1	2	1	2	3	1	2	2	4	1	2	3	2	2	3	2	1	2	40	2	2	5	2	2	2	2	5	2	2	6	2	34	6	1	1	6	1	1	5	6	2	5	34
Man	4	3	3	3	1	3	2	1	2	1	3	1	2	4	1	2	2	3	2	3	46	5	5	5	5	5	3	3	5	5	5	6	3	55	2	5	5	5	3	5	3	5	3	5	41
Woman	4	1	3	4	1	4	1	1	2	1	2	1	2	4	1	1	2	3	2	4	44	6	5	6	6	6	3	3	6	4	5	5	4	59	5	5	4	5	2	5	5	5	3	5	44
Woman	4	1	3	3	2	3	1	2	3	2	2	2	2	3	2	3	3	3	1	3	48	5	5	5	5	5	3	3	6	4	5	6	4	56	5	5	5	5	5	3	5	5	3	5	46
Man	4	3	1	2	3	1	4	3	2	3	4	1	2	3	3	1	1	2	3	2	48	6	6	7	7	7	2	2	6	5	6	6	5	65	6	2	6	3	6	2	6	4	6	6	47
Man	4	1	4	4	1	4	1	1	2	1	1	1	4	4	1	1	2	4	1	4	46	5	3	5	3	5	1	1	3	1	5	3	1	36	1	1	5	7	4	7	5	5	5	5	45
Man	4	2	1	1	2	1	3	3	2	2	3	1	1	2	2	1	2	2	2	1	38	7	7	7	7	7	4	4	7	4	7	7	7	75	6	2	6	1	6	2	6	4	6	5	44
Man	2	4	1	1	2	1	4	4	4	2	4	3	1	2	2	4	2	1	4	1	49	6	6	6	6	6	5	5	6	5	6	6	6	69	7	1	7	1	7	1	7	2	6	6	45

## Sheet: QuestionnaireT4
Your gender:	1. To what extent do you want to be involved in making various treatment decisions?	2. Do you often want to talk about your illness with relatives and friends?	3. When discussing your illness, do you often find yourself thinking about other things?	4. Do you often feel that there is no hope for a complete recovery?	5. How much knowledge about the illness have you received from doctors, nurses, and other knowledgeable people in the past few months?	6. Do you often feel that because of the illness, you no longer care about things in all aspects of your life?	7. To what extent are you willing to talk about other things with relatives and friends because you don't need to constantly think about the illness?	8. To what extent does your illness make you consider some things in life more positively?	9. When you think about your illness, do you do something else to distract yourself?	10. Do you often ask the doctor how you should deal with your illness?	11. When relatives and friends talk about your illness with you, do you often try to change the topic?	12. How much information about your illness have you learned from books, magazines, and newspapers in the past few months?	13. Do you often feel that you have to submit to the illness?	14. To what extent do you want to forget about your illness?	15. How many questions have you asked the doctor about your illness?	16. When encountering people with the same illness, usually how much detail about the illness do you discuss with them?	17. Do you often use watching movies, TV, etc. to distract yourself from the illness?	18. Do you often feel that you are powerless against the illness?	19. When your relatives and friends ask about your condition, do you often talk a lot about the details of your illness with them?	20. Do you often feel that you can only resign yourself to fate regarding your illness?	Medical coping style total score	1、When I encounter problems, some people (family members, friends, teachers, etc.) will be by my side	2、 I can share happiness and sadness with some people (family members, friends, teachers, etc.)	3、 My family can provide me with practical and specific help	4、When needed, I can receive emotional support and assistance from my family	5、When I have difficulties, some people (family members, friends, teachers, etc.) are the true source of comfort for me	6、My friends can truly help me	7、I can rely on my friends when facing difficulties	8、I can discuss my problems with my family	9、My friends can share happiness and sadness with me	10、Some people (family members, friends, teachers, etc.) in my life care about my emotions	11、My family can willingly assist me in making various decisions	12、 I can discuss my problems with my friends	Understanding social support total score	1、 I think I am an outgoing and passionate person	2、I think I am a critical and argumentative person	3、I think I am a reliable and self-disciplined person	4、I think I am an anxious and easily frustrated person	5、 I think I am a person who is willing to accept new experiences and confusing things	6、I think I am a reserved and quiet person	7、I think I am a compassionate and warm person	8、I think I am a disorganized and careless person	9、I think I am a calm and emotionally stable person	10、I think I am a conventional and lack of creativity person	Big Five personality total score
Man	4	1	4	1	3	1	1	1	3	2	1	2	2	4	2	2	1	3	1	2	41	6	5	6	6	4	2	2	5	2	5	3	3	49	2	4	6	3	5	3	5	5	5	5	43
Woman	4	2	2	3	3	2	2	3	3	1	4	2	1	1	3	1	2	2	3	2	46	7	7	7	7	7	7	7	7	7	7	7	7	84	4	4	6	3	6	6	6	4	4	4	47
Man	4	2	3	1	1	2	1	2	1	2	4	2	1	1	2	1	2	1	2	1	36	2	2	6	2	2	2	2	6	2	2	6	1	35	7	2	1	6	2	1	5	6	6	6	42
Man	3	2	1	2	1	2	1	2	2	2	3	1	2	3	2	2	2	1	1	1	36	2	2	6	1	1	2	2	6	2	2	6	2	34	7	1	2	6	1	2	5	6	2	6	38
Man	4	2	1	2	3	2	2	2	2	2	3	2	2	2	3	2	2	2	2	2	44	7	7	7	7	7	7	7	7	7	7	7	7	84	4	4	6	4	4	5	4	4	4	4	43
Man	4	1	2	2	2	2	2	2	2	3	3	3	2	2	2	2	2	2	2	2	44	7	7	7	7	7	7	7	7	7	7	7	7	84	5	4	4	4	4	5	5	4	4	5	44
Man	4	1	3	3	3	3	2	2	3	3	2	3	3	3	3	2	2	3	2	3	53	5	5	3	4	3	2	1	5	2	4	5	3	42	2	5	5	5	4	6	5	4	5	4	45
Man	4	2	4	2	3	2	2	2	2	2	2	1	2	3	2	2	2	2	1	3	45	6	5	6	5	6	4	2	6	4	5	5	5	59	2	3	6	3	5	5	5	5	5	4	43
Man	4	1	4	2	3	3	1	2	2	2	2	2	2	2	2	2	3	2	1	2	44	5	5	5	5	5	4	4	5	3	5	5	5	56	3	3	5	5	4	4	5	5	4	5	43
Man	4	2	1	3	3	2	4	2	2	3	4	2	2	2	2	3	1	3	3	4	52	6	6	6	6	6	5	5	6	4	6	6	5	67	2	5	3	5	3	2	4	5	2	5	36
Man	4	1	4	2	1	3	1	1	2	1	2	1	2	4	1	1	2	2	3	3	41	6	6	7	6	6	4	4	5	4	6	6	4	64	1	1	1	5	1	7	4	4	5	5	34
Man	2	3	1	1	2	1	3	2	2	3	2	3	1	2	3	1	4	2	2	1	41	3	3	5	2	3	3	3	5	2	5	5	2	41	6	2	2	4	2	2	5	6	2	5	36
Man	4	1	2	2	3	1	2	1	2	3	3	2	2	2	2	3	2	2	2	2	43	6	5	5	6	6	4	3	5	4	6	5	3	58	3	3	5	5	5	3	5	5	5	5	44
Man	4	2	2	2	3	2	3	2	3	2	3	2	2	2	2	2	2	2	2	2	46	5	6	5	6	5	4	3	5	3	5	5	5	57	3	4	5	5	5	5	3	5	5	5	45
Man	4	2	2	2	2	2	2	2	2	3	3	1	2	2	2	2	2	2	2	2	43	6	5	5	6	5	4	3	5	5	5	5	5	59	5	5	4	3	5	5	5	5	3	5	45
Woman	2	1	3	3	2	3	1	1	3	3	4	1	2	2	2	1	3	3	2	3	45	2	2	5	2	1	1	1	5	1	1	5	1	27	2	2	2	6	2	5	6	5	2	6	38
Woman	4	3	2	3	2	3	3	2	3	2	3	2	2	1	2	3	3	2	3	3	51	7	7	7	7	7	7	7	7	7	7	7	7	84	5	4	5	4	5	4	5	5	4	4	45
Woman	4	2	2	2	2	2	2	2	2	2	3	2	2	1	2	3	3	3	2	2	45	7	7	7	7	7	7	7	7	7	7	7	7	84	4	4	5	5	5	5	5	3	3	3	42
Man	4	2	4	3	3	3	3	3	2	3	4	3	2	3	3	3	2	2	3	3	58	7	7	7	7	7	7	7	7	7	7	7	7	84	7	4	6	3	5	3	5	4	6	5	48
Man	4	1	3	3	1	3	1	1	2	1	3	1	3	4	1	2	2	3	3	4	46	5	5	5	5	5	3	2	5	2	5	5	3	50	3	5	4	5	5	3	4	4	3	4	40
Man	3	1	4	2	2	2	1	2	2	1	1	1	3	4	2	2	3	3	1	4	44	6	4	6	5	5	3	2	5	4	5	6	4	55	2	6	3	5	5	5	5	4	5	5	45
Man	3	2	2	2	2	2	2	1	2	3	3	1	2	2	2	2	2	2	2	3	42	6	5	5	5	5	4	4	5	4	5	5	4	57	2	4	6	4	5	5	5	4	6	5	46
Man	3	2	4	3	1	3	3	1	2	2	2	1	4	4	2	2	2	3	1	4	49	5	6	6	6	5	2	1	5	1	6	7	1	51	2	6	5	6	3	6	4	5	2	6	45
Man	4	2	1	3	3	2	4	2	2	3	4	2	2	2	2	3	1	3	3	4	52	6	6	6	6	6	5	5	6	4	6	6	5	67	2	5	3	5	3	2	4	5	2	5	36
Man	4	1	4	2	1	3	1	1	2	1	2	1	2	4	1	1	2	2	3	3	41	6	6	7	6	6	4	4	5	4	6	6	4	64	1	1	1	5	1	7	4	4	5	5	34
Man	4	1	4	4	1	4	1	1	4	2	1	1	4	4	2	2	2	4	1	4	51	6	6	5	5	5	1	1	5	2	5	7	4	52	2	2	5	7	1	5	5	4	5	6	42
Man	4	1	3	3	1	3	1	1	3	2	2	2	3	3	1	1	3	3	1	3	44	5	5	5	5	5	3	3	5	3	5	5	2	51	1	7	4	5	3	5	3	5	1	7	41
Man	4	1	4	4	2	3	1	1	2	2	1	2	4	4	3	1	2	3	1	4	49	6	6	6	6	5	2	4	4	4	5	7	1	56	1	1	5	6	3	7	6	5	6	7	47
Man	4	3	1	2	3	2	3	1	2	3	3	1	2	2	3	3	2	2	2	2	46	5	6	6	7	6	5	5	6	5	6	7	5	69	3	3	5	3	4	5	5	4	5	5	42
Woman	2	1	2	1	1	1	1	1	2	1	4	1	2	2	2	2	1	1	1	1	30	3	3	4	2	2	2	2	5	2	3	5	2	35	2	6	2	6	2	6	2	6	2	6	40
Man	4	1	3	2	1	2	1	1	3	1	3	1	2	2	2	1	2	2	1	2	37	6	5	6	5	6	2	2	5	2	5	5	3	52	2	3	4	6	4	5	5	4	5	5	43
Woman	2	1	1	1	1	1	1	1	3	1	3	1	1	2	1	1	2	1	1	1	27	3	3	4	2	2	2	2	4	2	2	5	2	33	2	6	2	6	1	7	2	6	2	6	40
Man	4	1	3	3	1	3	1	1	3	1	2	1	2	2	2	1	2	3	2	2	40	5	6	6	6	6	3	2	5	3	5	6	2	55	2	3	5	1	4	5	5	3	6	5	39
Man	4	4	3	3	2	3	2	3	3	2	2	3	3	4	3	3	2	3	3	2	57	7	7	7	7	7	7	7	7	7	7	5	5	80	5	4	4	4	3	4	3	4	4	4	39
Woman	4	3	2	3	2	1	1	2	4	3	3	3	1	3	3	3	3	2	3	3	52	5	6	7	7	7	7	6	6	6	6	5	5	73	3	3	3	4	4	3	4	5	5	3	37
Man	4	3	3	2	2	2	2	3	2	2	3	3	3	3	2	2	2	3	3	1	50	6	6	6	5	2	5	2	6	4	5	7	7	61	1	1	6	3	5	3	5	4	4	4	36
Man	4	1	2	3	2	2	3	2	3	4	1	2	2	2	2	2	2	2	3	2	46	5	5	3	5	5	5	5	5	5	5	6	4	58	5	4	4	4	4	4	2	3	2	2	34
Woman	2	2	2	1	1	2	1	2	2	2	3	1	1	3	2	2	3	1	2	1	36	5	5	5	3	3	2	2	5	2	2	4	2	40	6	2	2	6	2	2	6	5	1	6	38
Man	2	1	1	1	1	1	1	1	2	2	4	1	1	1	2	1	1	2	1	1	28	5	3	4	2	5	2	2	5	2	2	5	2	39	6	6	2	1	1	2	3	5	6	6	38
Man	2	2	1	1	1	1	1	1	1	1	3	1	1	1	2	1	2	1	1	1	26	3	2	5	5	3	2	2	5	2	2	5	2	38	6	1	2	2	2	2	5	6	7	7	40
Man	2	1	2	1	1	2	1	1	2	1	4	1	2	2	2	1	2	1	1	1	31	3	3	5	2	2	2	2	5	2	2	5	2	35	6	6	2	6	2	2	2	5	2	6	39
Woman	4	2	2	2	2	2	2	2	2	2	3	3	2	2	3	3	2	2	2	2	46	6	5	6	6	6	3	3	5	3	5	6	5	59	4	2	5	2	5	5	5	4	5	5	42
Man	3	2	1	2	1	1	2	2	3	2	3	1	2	3	2	1	2	3	2	1	39	3	3	5	3	3	2	3	5	3	3	5	2	40	2	6	2	6	2	6	2	6	2	6	40
Man	3	2	1	2	1	2	1	1	2	2	3	1	2	1	2	1	2	2	2	1	34	3	4	5	3	3	2	2	5	3	3	6	2	41	6	2	2	6	2	2	5	5	2	6	38
Man	3	1	1	2	1	2	2	1	2	2	3	1	2	2	2	1	2	2	2	1	35	4	3	5	2	2	2	2	5	2	3	5	2	37	6	2	2	6	2	2	6	6	2	5	39
Woman	4	1	2	3	3	2	2	3	3	3	2	3	2	2	3	2	3	3	2	3	51	4	5	5	5	6	5	5	4	5	3	3	5	55	3	3	3	3	4	4	5	4	4	4	37
Man	3	2	3	2	3	3	3	3	3	3	2	3	1	3	3	3	2	3	2	2	52	5	6	6	7	7	7	7	7	7	7	7	7	80	1	1	1	1	1	1	1	2	3	3	15
Man	3	2	2	1	1	1	2	1	2	2	3	1	2	1	2	1	2	2	1	1	33	3	3	5	3	2	5	2	5	2	2	5	2	39	6	2	2	3	2	2	5	7	5	6	40
Man	3	2	2	2	2	2	2	2	2	2	3	1	2	2	2	3	1	2	1	2	40	5	6	6	5	6	3	1	5	5	6	5	5	58	3	3	5	4	5	5	5	5	3	5	43
Man	2	1	2	2	1	2	3	2	3	2	2	1	2	3	2	1	3	2	3	3	42	3	3	5	2	3	2	2	5	2	2	6	2	37	6	6	2	6	2	2	3	5	2	5	39
Man	3	2	2	2	1	2	1	1	2	2	3	1	1	3	2	1	2	2	2	2	37	5	2	6	2	2	2	3	6	2	2	6	2	40	6	6	2	2	5	2	6	6	3	6	44
Man	3	2	1	1	2	2	1	3	2	2	4	2	1	3	2	2	3	1	2	1	40	6	5	5	6	2	2	2	5	2	5	6	2	48	6	2	1	2	5	2	6	5	6	2	37
Man	3	2	1	1	1	1	2	1	2	1	3	1	2	3	2	1	3	2	2	2	36	2	3	6	6	2	2	2	6	2	6	6	2	45	2	2	2	6	2	2	6	5	2	5	34
Woman	3	1	2	2	1	1	1	2	1	2	4	1	2	1	2	1	1	1	2	1	32	2	5	5	2	5	2	2	5	2	2	5	2	39	3	2	2	6	1	6	6	6	2	6	40
Woman	4	2	2	1	2	2	2	1	2	1	3	1	2	3	2	4	1	2	2	2	41	6	6	6	6	6	3	2	5	3	5	6	5	59	5	3	5	3	5	5	5	5	5	5	46
Man	4	1	3	2	1	2	2	1	3	3	2	2	2	3	2	2	2	2	2	2	43	6	6	6	6	5	4	3	5	5	5	6	5	62	3	5	5	5	3	2	5	5	5	5	43
Man	3	2	2	1	1	2	2	1	2	2	3	1	2	3	2	1	3	2	2	3	40	3	5	6	2	3	2	2	6	3	2	5	2	41	6	2	2	3	3	3	5	5	5	6	40
Woman	3	1	2	2	1	1	1	2	3	2	3	1	2	3	2	1	3	2	2	3	40	2	5	5	2	2	3	2	5	2	2	6	2	38	6	2	2	6	2	2	5	5	2	6	38
Woman	2	1	2	2	1	2	2	1	2	2	3	1	2	4	2	2	4	3	2	3	43	3	2	5	2	2	2	2	5	2	2	5	2	34	3	6	2	6	2	6	5	5	2	6	43
Man	4	3	1	2	1	2	3	2	2	1	4	1	2	3	1	3	1	2	3	2	43	6	6	6	6	6	3	3	6	4	5	5	5	61	6	2	5	2	5	3	5	5	5	5	43
Man	4	3	2	1	3	2	4	3	2	2	3	3	1	2	4	2	4	2	3	3	53	7	7	7	7	7	7	7	7	7	7	7	7	84	2	2	4	4	4	4	4	3	3	3	33
Woman	2	1	1	2	1	1	1	2	2	1	3	1	2	2	2	1	3	2	1	2	33	2	6	5	2	2	2	2	5	2	2	6	2	38	2	1	2	5	6	6	5	6	2	6	41
Man	4	2	2	2	2	2	3	1	2	2	2	1	2	2	2	2	2	2	2	2	41	6	6	6	6	5	3	3	5	5	5	6	5	61	3	5	5	5	3	3	5	5	3	5	42
Woman	4	3	2	2	2	2	2	2	2	2	3	1	2	2	2	2	1	2	1	2	41	6	6	6	6	6	3	5	5	5	5	5	5	63	2	3	5	5	3	3	5	5	5	5	41
Man	4	1	3	3	4	2	2	2	2	4	2	4	2	3	4	3	3	2	2	2	54	6	5	6	5	6	3	3	5	5	6	5	6	61	2	6	5	6	3	4	5	5	5	5	46
Man	4	2	2	2	3	2	2	2	1	3	3	1	2	2	3	3	1	2	2	2	44	6	5	5	5	6	4	5	5	5	5	6	5	62	6	5	5	5	4	3	5	5	3	6	47
Woman	4	3	3	2	3	2	1	2	3	3	3	2	2	2	3	3	3	2	3	2	51	7	7	7	7	7	7	7	7	7	7	7	7	84	4	3	5	3	5	5	6	2	6	3	42
Man	4	3	1	2	3	2	2	1	1	1	4	2	2	1	3	3	3	2	3	3	46	7	7	7	7	7	7	7	7	7	7	7	7	84	6	6	6	6	3	3	6	6	6	6	54
Man	3	3	1	2	2	2	3	3	2	2	4	1	2	2	2	2	1	2	2	2	43	6	5	6	6	6	2	6	6	5	6	5	6	65	2	3	5	3	5	6	5	5	5	5	44
Woman	4	2	2	3	2	2	2	2	2	2	3	2	2	2	2	2	2	2	2	2	44	6	5	5	5	5	3	3	4	3	4	5	5	53	4	6	4	5	3	2	4	5	2	5	40
Man	2	4	1	2	1	2	4	3	1	2	4	1	2	1	1	1	1	2	4	2	41	5	5	5	4	4	3	3	5	4	4	5	5	52	2	3	5	2	5	5	5	3	5	5	40
Man	3	1	4	2	1	2	1	2	2	3	3	1	1	2	2	3	2	2	2	4	43	6	5	5	5	4	3	2	5	3	5	5	5	53	2	3	5	5	4	3	5	5	3	5	40
Man	4	2	3	3	3	2	2	1	2	2	3	1	3	4	2	2	4	3	1	4	51	6	6	5	5	5	2	2	5	5	5	5	4	55	3	5	5	6	6	5	6	5	2	5	48
Man	2	1	1	1	2	2	3	2	4	2	3	2	2	3	2	2	2	3	2	2	43	7	7	7	7	7	7	7	7	7	7	7	7	84	6	4	6	5	4	4	4	3	3	5	44
Man	4	3	2	2	2	2	3	2	2	3	3	1	1	2	2	3	3	2	2	2	46	6	5	6	5	6	5	3	5	5	6	5	5	62	2	6	5	3	5	5	5	5	2	5	43
Man	4	3	2	2	2	2	3	1	2	2	3	2	3	4	2	2	2	3	2	3	49	5	5	5	3	3	2	2	4	2	5	5	4	45	5	5	5	5	4	2	5	5	2	5	43
Man	4	2	1	2	2	1	3	3	2	2	4	2	2	2	2	2	2	2	3	2	45	5	5	5	6	5	3	3	5	4	5	5	4	55	5	2	5	2	5	4	5	4	3	5	40
Man	4	1	4	2	2	2	1	2	2	2	1	1	2	2	2	3	1	2	1	3	40	6	4	5	5	5	2	2	5	2	5	5	4	50	5	3	5	2	5	3	5	4	5	5	42
Woman	4	2	1	1	2	2	1	3	2	2	1	2	1	2	2	1	3	2	1	2	37	5	5	6	5	5	4	4	5	6	5	5	5	60	4	4	5	2	4	6	5	5	5	5	45
Man	3	2	2	2	2	2	2	2	2	2	3	1	2	2	2	2	2	2	2	2	41	6	6	6	6	6	4	4	6	5	5	6	5	65	6	2	5	3	5	2	5	4	5	5	42
Man	2	3	3	3	2	2	3	2	3	2	4	1	3	3	2	2	2	3	2	4	51	6	5	6	5	5	4	4	5	4	4	5	5	58	3	3	5	3	4	5	5	5	5	5	43
Man	4	1	3	3	2	2	2	2	2	2	2	2	3	3	3	2	2	2	2	2	46	5	6	5	5	5	3	5	5	5	5	6	5	60	3	5	4	3	4	5	5	5	2	5	41
Man	4	2	2	2	2	2	2	2	2	2	3	1	2	2	2	2	2	2	2	3	43	5	5	6	5	5	3	4	5	5	5	5	5	58	2	5	5	5	5	6	5	4	6	5	48
Man	3	2	2	2	3	2	2	2	2	3	2	1	3	3	3	2	2	3	2	3	47	6	6	5	6	5	4	4	5	5	5	5	5	61	5	2	5	5	6	3	5	5	5	5	46
Man	4	2	2	2	2	2	2	1	2	2	3	1	2	3	2	2	2	2	2	2	42	5	5	6	5	5	4	4	5	4	5	5	3	56	2	5	5	4	5	5	5	5	5	5	46
Man	4	2	2	3	2	3	2	2	2	3	3	3	2	3	3	2	3	2	2	3	51	6	6	5	6	5	3	5	5	4	5	5	5	60	2	2	6	3	5	6	6	5	6	6	47
Man	3	2	2	2	2	2	2	2	3	3	3	1	2	2	2	2	1	3	2	2	43	5	6	5	5	6	4	4	5	4	5	6	6	61	4	4	4	4	4	4	3	4	4	5	40
Man	3	2	2	2	3	1	2	2	2	2	3	1	1	3	2	1	1	2	1	2	38	6	4	6	6	4	6	6	6	6	4	6	5	65	3	3	2	2	2	4	4	4	4	5	33
Woman	4	3	2	2	2	2	3	4	2	3	4	1	2	2	3	3	1	2	2	2	49	6	6	7	7	6	7	6	7	6	7	6	7	78	4	4	4	3	5	3	5	4	5	5	42
Woman	2	1	2	1	2	1	1	1	2	1	3	2	1	3	3	2	1	1	1	1	32	5	5	5	4	2	2	2	2	2	2	4	2	37	2	2	2	6	2	6	6	2	2	6	36
Woman	2	1	1	1	2	1	1	1	2	1	4	1	1	2	2	2	1	1	2	1	30	5	3	6	2	2	1	2	6	2	2	6	1	38	2	2	2	6	2	6	6	2	6	6	40
Woman	2	1	1	1	1	2	2	2	2	2	4	1	1	2	2	1	1	1	1	1	31	5	4	5	2	1	2	3	5	1	3	5	2	38	1	2	2	4	2	6	5	6	5	6	39
Woman	2	2	1	1	1	1	1	2	2	2	4	1	1	2	2	2	2	1	1	1	32	4	5	5	5	2	2	1	5	2	2	5	2	40	2	1	1	6	2	5	6	6	2	6	37
Woman	2	2	1	2	1	1	1	1	2	2	4	1	2	3	2	1	3	2	1	2	36	4	5	5	5	2	1	1	5	1	1	5	1	36	6	1	1	1	5	2	6	6	6	2	36
Man	2	1	1	1	1	1	1	1	2	2	4	1	1	2	2	1	2	1	1	1	29	3	6	2	3	6	3	1	6	1	1	6	1	39	2	6	2	4	5	6	3	6	4	2	40
Man	2	2	2	1	1	2	1	1	2	2	4	1	1	1	2	1	1	1	2	1	31	5	2	5	5	2	2	2	5	2	4	1	2	37	2	5	3	6	3	6	3	6	2	5	41
Man	3	2	3	2	1	2	2	3	2	2	4	1	1	3	2	1	1	2	1	2	40	4	3	5	4	2	2	1	4	1	1	5	1	33	2	5	2	6	2	5	2	6	2	6	38
Man	1	1	1	1	1	1	1	1	1	1	4	1	1	2	1	2	1	2	1	2	27	5	2	5	5	5	3	6	6	1	1	5	2	46	6	6	2	6	2	3	2	6	2	6	41
Man	1	1	1	1	1	1	1	1	1	1	4	1	1	1	2	1	1	1	1	1	24	5	4	6	4	2	1	1	5	1	1	5	1	36	6	6	6	2	2	3	3	3	5	6	42
Man	2	1	2	2	1	1	1	1	2	1	3	1	2	2	2	2	2	1	1	1	31	3	3	5	2	4	2	2	5	2	2	5	2	37	6	6	2	6	2	3	3	6	3	6	43
Woman	3	2	1	2	1	2	1	1	3	2	4	1	2	2	2	2	2	1	2	2	38	3	5	5	4	3	3	2	5	1	1	5	1	38	2	2	2	7	2	6	5	5	2	6	39
Woman	2	2	2	2	1	2	1	1	1	1	4	1	2	3	2	1	2	2	2	1	35	2	2	5	2	2	2	2	5	1	2	5	2	32	6	2	2	2	2	2	5	6	6	7	40
Man	2	2	2	3	2	3	3	3	2	2	3	2	1	2	3	3	3	2	2	2	47	7	7	7	7	6	6	6	6	6	6	6	6	76	4	4	4	4	4	4	3	3	3	3	36
Man	2	2	1	1	1	1	1	1	2	2	3	1	1	2	2	1	1	1	2	1	29	3	4	5	2	2	2	1	5	1	1	4	1	31	6	2	2	2	2	3	6	6	6	7	42
Man	3	1	1	2	2	2	1	1	3	2	3	1	1	2	2	1	2	2	3	2	37	4	4	5	2	2	2	2	5	2	2	5	2	37	7	6	2	2	2	2	3	6	5	6	41
Man	4	1	4	3	1	2	1	1	3	1	2	1	2	2	1	1	2	3	1	2	38	6	6	7	6	5	3	2	6	2	5	6	2	56	2	2	5	3	5	5	5	4	5	5	41
Man	2	2	2	1	1	1	1	1	2	2	3	1	1	2	2	1	1	1	1	1	29	2	5	5	2	4	2	2	5	1	2	5	2	37	6	2	2	2	2	2	6	5	6	7	40
Woman	2	2	2	1	1	2	1	1	2	2	3	1	1	1	2	1	2	1	1	1	30	4	3	5	2	2	2	2	5	1	2	5	2	35	2	1	2	6	2	6	6	6	1	6	38
Man	4	2	1	2	1	1	1	1	1	1	4	1	1	1	2	1	1	1	1	1	29	4	2	5	2	2	2	2	3	2	2	5	2	33	6	2	3	2	2	2	6	5	7	7	42
Man	3	2	1	1	1	1	1	1	2	2	4	1	1	1	2	1	1	1	1	1	29	3	5	4	3	2	2	2	5	2	2	4	2	36	6	2	2	2	2	2	6	6	5	6	39
Man	4	1	4	2	2	2	1	3	2	2	1	2	2	2	2	3	2	2	1	2	42	5	5	6	6	5	2	1	5	1	5	6	2	49	2	2	5	2	5	5	5	3	5	5	39
Woman	4	1	4	2	2	2	1	1	3	2	1	1	2	2	2	2	2	2	1	2	39	5	6	6	6	5	1	1	5	2	5	6	3	51	5	3	5	5	3	3	5	5	5	5	44
Man	3	2	2	1	1	1	1	1	2	1	4	1	1	1	2	1	1	1	1	1	29	2	3	5	2	2	3	2	5	2	3	5	2	36	1	6	1	6	2	6	2	6	2	6	38
Man	2	1	2	1	1	2	1	1	2	1	3	1	2	1	2	1	1	2	1	1	29	2	6	6	2	2	3	2	6	2	2	5	2	40	7	1	1	2	2	1	6	5	6	6	37
Man	2	1	1	2	1	1	1	1	2	1	3	1	1	1	2	1	1	1	2	1	27	6	3	5	5	3	2	2	5	2	2	5	2	42	1	6	1	2	2	2	5	5	5	6	35
Man	3	1	2	2	1	2	1	1	2	2	3	2	2	1	2	1	1	2	1	1	33	3	3	5	2	3	3	3	6	2	2	5	2	39	6	2	1	2	2	2	5	6	6	6	38
Man	3	1	2	2	1	2	1	1	2	2	4	2	2	2	2	1	2	2	2	2	38	3	2	5	2	2	2	2	5	2	2	5	2	34	6	2	1	2	2	2	5	6	5	6	37
Man	2	1	1	2	1	1	1	2	2	1	3	1	1	1	2	1	1	1	1	1	27	3	2	5	3	2	2	2	6	3	2	5	2	37	2	2	2	2	2	5	5	6	5	6	37
Man	4	3	1	3	4	2	2	2	3	4	2	4	3	2	3	3	3	2	2	2	54	6	7	7	7	7	6	6	2	3	5	5	5	66	3	3	2	4	5	3	5	3	3	5	36
Man	4	1	3	3	1	3	1	1	2	1	2	1	2	3	1	1	1	3	1	2	37	6	5	6	6	5	1	1	5	2	5	6	5	53	3	5	5	5	3	5	5	3	3	5	42
Man	3	1	2	2	1	1	3	1	2	2	4	2	1	2	2	1	2	2	2	1	37	2	5	5	2	2	2	2	5	2	2	5	2	36	6	2	2	3	2	2	5	6	5	5	38
Woman	4	2	2	1	3	3	3	2	3	2	4	2	3	3	3	2	2	3	3	3	53	6	6	6	6	6	6	6	6	6	6	6	5	71	3	3	4	4	4	4	4	4	3	3	36
Man	4	2	2	2	2	2	2	2	2	2	3	1	2	2	2	2	2	2	2	2	42	5	6	5	5	5	3	3	5	5	5	5	5	57	3	3	5	3	5	5	5	5	5	5	44
Woman	4	3	2	2	2	1	2	2	2	2	4	1	2	2	2	3	1	2	2	2	43	5	5	6	5	6	6	6	6	6	5	6	6	68	2	3	5	3	5	3	4	5	5	5	40
Woman	3	1	1	2	1	2	1	1	4	2	3	1	2	1	2	2	3	2	2	2	38	2	3	5	2	1	1	1	5	1	1	6	1	29	6	1	1	5	1	1	5	6	2	6	34
Man	3	2	3	2	1	1	2	2	2	2	3	1	2	2	2	1	3	2	2	2	40	3	2	3	2	2	2	2	6	1	2	5	2	32	6	2	3	2	2	3	5	6	5	5	39
Man	3	1	3	2	1	2	1	2	2	2	3	2	1	2	1	2	1	2	1	2	36	2	3	1	2	1	2	1	5	2	1	5	1	26	6	2	3	6	2	2	6	6	2	6	41
Man	4	3	2	3	1	3	3	2	4	2	2	2	2	3	2	3	3	1	1	1	47	7	7	7	7	7	7	7	7	7	7	7	7	84	7	4	7	4	7	3	7	3	2	2	46
Man	4	3	2	3	2	2	2	3	2	3	3	2	2	3	2	3	3	2	1	3	50	7	7	7	7	7	7	7	7	7	7	7	7	84	4	4	4	4	6	6	6	6	4	2	46
Man	3	3	1	2	1	2	2	1	1	1	2	1	2	2	1	1	1	2	1	2	32	6	4	5	5	3	3	2	2	2	5	5	3	45	2	6	4	4	4	5	5	5	2	5	42
Man	3	1	1	3	1	2	1	1	2	2	3	1	2	1	2	1	1	2	1	1	32	2	6	3	2	2	2	2	6	2	2	6	1	36	6	2	1	6	2	2	6	5	2	6	38
Man	3	2	1	2	1	2	1	2	2	1	4	3	2	3	3	1	1	2	2	2	40	2	2	6	2	2	2	2	2	1	2	2	2	27	2	1	1	6	2	5	6	5	1	6	35
Woman	4	3	3	3	2	2	2	3	2	2	4	1	2	3	2	3	2	3	3	3	52	6	5	6	6	6	3	4	6	5	6	5	5	63	6	5	5	4	5	3	5	4	5	5	47
Woman	4	1	2	3	1	2	1	1	3	1	1	1	3	4	2	2	1	2	2	2	39	6	6	5	5	5	2	2	5	4	5	5	4	54	6	3	5	6	5	3	5	5	3	5	46
Man	4	3	2	2	3	2	2	3	2	2	3	2	2	3	2	1	1	2	2	2	45	6	5	3	5	6	5	4	5	5	5	6	4	59	4	3	5	3	5	3	5	5	5	5	43
Man	4	1	3	3	3	2	1	2	2	3	2	3	1	1	3	3	2	2	1	2	44	6	5	6	6	5	2	2	5	2	5	5	2	51	2	2	6	2	5	5	5	3	5	4	39
Man	3	1	1	2	1	2	1	2	2	2	4	1	1	1	2	1	3	1	2	1	34	2	3	6	2	2	2	2	2	2	1	6	1	31	6	7	2	1	1	2	6	5	2	6	38
Man	2	3	2	2	2	2	1	1	2	2	3	2	2	2	2	1	2	2	2	2	39	2	2	6	1	2	2	2	6	2	2	5	2	34	6	3	2	6	2	2	5	6	2	5	39
Man	4	1	3	2	2	2	1	4	2	2	2	1	2	3	2	2	3	2	1	3	44	6	6	6	6	6	2	2	6	2	4	5	3	54	5	3	5	5	5	3	4	5	3	5	43
Man	2	1	2	2	1	2	1	1	2	2	4	1	2	2	1	1	3	2	2	2	36	2	2	5	2	1	1	2	7	2	2	6	2	34	6	2	2	6	1	2	5	6	2	6	38
Man	4	1	3	3	1	3	1	1	3	2	1	1	3	4	2	3	3	3	1	4	47	5	5	5	5	5	2	2	3	2	4	6	4	48	3	3	5	6	4	2	5	5	3	5	41
Man	4	3	2	2	3	1	3	3	2	3	2	2	2	2	3	3	2	2	3	2	49	6	6	6	6	5	5	5	6	6	5	5	6	67	6	3	6	2	5	3	5	4	5	5	44
Man	2	2	2	2	2	2	2	2	2	2	3	1	2	2	2	2	2	3	2	3	42	6	5	5	5	5	4	5	5	3	5	5	5	58	3	2	4	5	3	6	5	4	5	5	42
Man	4	2	2	2	2	3	2	2	2	2	3	2	2	2	2	2	2	2	2	3	45	6	6	6	5	5	5	5	6	6	5	6	5	66	1	3	5	5	5	5	5	5	5	5	44
Man	4	1	3	3	1	3	1	2	3	2	2	1	2	2	2	1	2	2	1	2	40	5	6	5	5	6	2	1	5	1	5	5	3	49	2	3	5	3	5	5	5	3	6	5	42
Man	2	1	2	1	1	2	1	1	2	1	3	1	2	1	2	1	1	2	2	1	30	3	5	5	3	3	2	2	2	2	2	5	2	36	6	1	6	2	1	2	6	2	6	6	38
Man	4	2	3	2	1	2	2	2	2	1	2	1	2	2	1	1	2	3	1	2	38	5	6	6	6	5	2	1	5	5	5	5	5	56	6	3	5	2	3	2	5	5	5	5	41
Man	4	3	2	2	1	2	3	2	2	2	3	1	2	2	1	3	2	2	3	2	44	6	5	6	6	6	3	5	6	5	5	6	5	64	2	2	6	5	3	6	5	3	5	5	42
Woman	2	1	2	2	1	2	1	1	2	2	3	1	1	2	2	1	2	2	1	1	32	2	5	5	2	2	2	2	5	2	2	5	2	36	2	6	2	2	1	6	2	6	6	7	40
Man	2	2	1	2	1	2	1	2	2	2	4	1	2	1	2	1	2	2	1	1	34	2	5	5	2	5	2	2	5	2	2	6	2	40	6	2	1	2	2	2	5	6	5	6	37
Man	2	2	2	2	1	2	2	1	3	2	3	1	2	2	2	2	2	2	1	2	38	3	2	4	2	3	3	2	5	2	2	5	2	35	1	6	2	6	2	6	2	6	2	6	39
Man	4	1	2	2	1	2	1	1	2	2	3	1	1	3	2	1	2	1	1	1	34	2	3	6	2	1	2	2	6	2	2	6	2	36	2	2	2	6	2	6	5	6	2	6	39
Man	3	1	2	2	2	1	2	1	2	2	3	1	2	3	2	1	2	2	1	2	37	3	3	6	2	2	2	2	6	2	2	6	2	38	6	6	2	5	2	2	2	6	2	6	39
Woman	2	2	3	2	2	2	1	2	3	2	3	1	2	4	2	1	3	2	1	2	42	5	5	6	5	2	2	2	6	2	3	6	3	47	6	6	1	6	2	2	6	5	2	6	42
Man	3	1	2	1	1	2	1	1	2	1	3	1	2	2	2	1	2	2	2	2	34	2	2	6	2	2	2	2	5	2	2	5	2	34	2	2	3	2	2	6	5	6	3	6	37
Man	3	1	2	2	1	2	1	2	2	2	4	1	1	2	2	1	2	2	1	1	35	2	3	6	5	2	2	2	6	2	2	6	2	40	6	2	3	5	3	2	5	6	2	6	40
Man	3	2	3	3	1	3	2	1	3	1	3	1	2	4	2	2	4	2	2	2	46	2	5	6	2	2	3	2	5	2	6	6	2	43	2	6	2	6	2	2	5	6	2	6	39
Man	3	2	1	2	2	1	2	1	2	2	3	1	1	2	2	1	2	2	1	1	34	2	3	6	2	2	2	2	6	2	2	6	2	37	6	2	2	2	6	3	6	5	2	2	36
Man	4	3	2	2	3	2	2	2	2	2	3	2	2	2	3	1	1	2	1	2	43	6	5	5	6	6	5	3	5	5	6	5	5	62	5	5	5	5	3	2	5	3	4	5	42
Woman	4	1	3	2	1	2	2	1	2	2	2	1	2	3	1	1	2	2	2	2	38	3	5	5	5	5	5	5	5	5	5	5	3	56	5	3	5	5	3	5	5	6	5	5	47
Woman	4	3	1	3	1	2	4	1	3	1	4	1	3	4	1	2	2	3	3	2	48	6	6	6	6	7	5	3	6	6	5	6	6	68	6	3	3	5	5	2	5	5	5	5	44
Man	4	1	3	3	1	3	3	2	2	2	2	1	2	3	2	1	1	3	1	2	42	6	6	5	6	5	1	1	5	5	5	5	5	55	4	3	5	5	3	4	5	5	3	5	42
Woman	4	2	2	2	2	2	1	1	2	2	3	1	2	2	2	2	2	3	2	2	41	6	6	5	5	6	1	2	6	5	6	5	5	58	6	3	3	5	3	1	5	5	2	5	38
Woman	2	2	1	2	1	3	2	1	2	2	3	1	2	3	1	2	3	2	2	2	39	2	3	6	6	2	2	2	6	2	2	6	2	41	2	2	3	6	2	5	6	5	5	6	42
Man	4	1	3	1	2	2	1	1	3	2	3	1	1	2	2	2	3	1	1	2	38	2	5	5	2	2	2	2	5	2	2	5	1	35	6	2	3	2	6	2	5	5	6	2	39
Man	2	2	1	1	1	2	1	1	2	1	3	1	1	2	2	1	2	2	2	1	31	2	3	2	2	2	1	2	5	2	2	5	2	30	2	2	1	5	2	5	5	6	3	6	37
Man	4	3	1	1	1	2	3	2	2	1	4	2	2	2	1	1	1	2	2	2	39	6	6	6	5	5	1	2	5	5	5	5	5	56	2	2	5	2	3	6	5	5	5	5	40
Woman	3	1	3	3	1	3	1	1	3	2	4	1	3	4	2	1	3	3	3	1	46	2	3	5	2	2	1	2	6	2	2	5	2	34	2	1	1	6	2	5	6	5	2	6	36
Man	3	1	2	1	2	2	1	1	2	1	4	1	2	2	2	1	3	2	2	2	37	2	3	5	2	3	2	2	5	2	2	5	2	35	2	2	2	2	1	5	5	6	4	6	35
Man	4	1	2	2	1	3	1	1	3	1	2	1	3	2	1	2	1	2	2	2	37	5	6	5	6	5	1	1	5	5	5	6	5	55	5	5	5	3	5	5	5	5	5	5	48
Man	2	1	2	2	1	2	1	1	2	2	3	1	2	3	2	1	2	2	2	2	36	2	6	6	2	2	2	2	5	2	2	6	2	39	6	2	6	2	5	2	5	2	5	2	37
Man	3	1	1	1	1	2	1	1	1	2	4	1	1	1	2	1	3	2	2	2	33	2	2	5	2	2	2	2	5	2	2	5	2	33	2	3	2	6	2	6	5	6	2	6	40
Man	2	2	2	1	1	2	1	1	2	1	3	1	1	2	1	1	2	2	1	2	31	2	2	2	2	2	2	2	5	2	2	6	2	31	6	2	2	2	2	2	5	5	6	6	38
Man	3	1	3	1	1	2	1	1	2	2	4	2	2	1	2	2	1	2	2	1	36	3	5	4	2	2	2	2	5	2	2	5	2	36	2	2	2	6	1	6	5	6	5	5	40
Woman	2	2	2	2	1	2	1	1	3	2	3	2	2	3	2	1	3	2	2	2	40	2	2	5	2	2	2	2	5	2	2	6	2	34	2	2	2	5	2	5	6	6	2	5	37
Man	2	2	1	2	1	1	2	1	2	2	3	1	2	1	2	1	2	2	2	1	33	2	2	6	2	1	2	2	6	2	1	6	2	34	6	1	2	3	5	2	6	5	5	3	38
Man	4	1	2	1	1	2	1	1	2	2	3	1	2	1	2	1	2	1	1	1	32	3	2	6	6	2	2	2	6	2	2	6	2	41	6	1	1	6	2	1	1	2	6	6	32
Man	4	3	2	3	1	2	2	1	3	1	3	1	2	4	2	2	1	2	2	2	43	3	3	5	4	3	3	3	5	5	6	5	5	50	6	2	5	5	6	2	5	6	5	5	47
Woman	4	2	2	3	1	1	2	2	2	2	3	1	2	2	2	1	1	1	2	3	39	6	6	6	6	5	3	3	5	3	5	6	5	59	3	5	3	5	2	5	3	3	5	5	39
Woman	4	1	2	3	3	2	2	2	2	2	3	2	2	3	2	1	2	2	2	3	45	6	5	5	4	5	3	3	5	4	5	6	2	53	2	5	5	4	5	5	5	5	5	5	46
Man	4	2	1	2	1	1	2	1	2	2	4	2	1	1	2	1	1	2	2	1	35	2	2	6	2	2	2	1	2	1	2	2	2	26	6	6	1	7	1	1	6	5	2	6	41
Man	4	2	2	2	2	2	1	1	3	2	2	1	3	3	2	1	2	3	1	3	42	6	5	6	6	3	3	3	5	4	5	5	5	56	2	2	6	3	5	6	5	5	5	5	44
Man	3	1	2	1	1	2	1	1	3	2	4	1	2	3	2	1	3	2	1	2	38	2	2	6	1	1	2	2	6	2	2	5	2	33	6	1	2	1	2	2	5	6	5	6	36
Woman	4	1	3	3	1	3	1	1	3	2	2	2	3	4	2	2	3	3	1	4	48	5	5	5	5	5	2	2	5	3	5	6	5	53	3	3	5	5	4	5	5	5	5	5	45
Man	4	1	4	4	2	3	1	2	3	2	1	1	3	3	2	1	2	2	1	3	45	6	6	5	5	5	2	2	5	3	5	6	4	54	2	2	5	5	5	6	5	4	5	4	43
Woman	3	1	4	3	1	3	1	1	2	2	1	1	4	4	1	1	1	4	4	4	46	4	4	6	6	4	2	2	6	3	4	6	2	49	2	2	5	5	4	3	5	5	5	5	41
Woman	3	1	4	3	1	3	1	1	2	2	1	1	4	4	1	1	1	4	4	4	46	4	4	6	6	4	2	2	6	3	4	6	2	49	2	2	5	5	4	3	5	5	5	5	41
Man	4	1	3	2	1	2	1	1	3	2	1	1	3	3	1	1	1	2	1	3	37	6	6	6	6	6	2	2	6	2	6	6	6	60	5	5	5	5	4	3	5	4	3	5	44
Man	4	2	3	3	1	3	1	3	3	3	2	1	3	3	2	1	3	3	2	3	49	5	6	6	5	6	5	4	5	5	5	5	5	62	2	2	4	5	5	6	5	5	3	5	42
Woman	3	1	2	1	2	2	2	1	2	1	3	2	1	2	2	2	3	1	2	1	36	2	6	6	3	6	2	2	6	2	6	6	2	49	6	2	2	5	2	2	6	5	2	6	38
Man	3	2	2	1	2	2	2	2	2	2	3	2	2	3	2	2	2	2	3	3	44	5	5	6	5	5	4	3	5	4	6	5	5	58	2	5	5	3	5	6	5	5	5	6	47
Man	4	3	1	1	2	2	1	3	3	2	4	1	2	2	2	1	2	1	4	1	42	7	7	7	7	7	6	7	6	7	5	6	3	75	1	1	5	1	5	5	5	6	6	7	42
Man	4	4	2	2	2	2	2	2	3	3	3	4	1	2	2	2	2	2	3	2	49	6	5	6	6	6	4	4	6	3	5	6	5	62	5	2	5	2	5	5	6	5	6	2	43
Woman	4	1	3	3	1	3	3	1	1	1	2	1	3	2	1	1	1	3	1	3	39	6	6	6	5	5	3	3	5	4	4	5	3	55	1	1	5	7	3	7	5	4	6	5	44
Man	4	3	1	1	1	2	3	2	3	1	3	3	2	2	1	1	3	2	3	2	43	6	6	6	6	5	5	5	5	5	6	6	5	66	2	5	5	3	6	6	5	5	5	5	47
Woman	3	1	4	4	1	4	1	1	4	2	2	2	4	4	1	1	2	4	4	3	52	6	6	6	6	6	4	4	6	5	6	6	6	67	2	2	7	7	1	2	6	3	5	6	41
Woman	3	1	3	3	1	3	1	1	2	1	1	1	3	3	1	1	1	3	1	3	37	5	5	6	5	5	3	2	5	2	5	5	5	53	2	5	5	6	2	6	5	4	5	6	46
Woman	3	1	3	3	1	3	1	1	1	1	2	1	2	2	1	1	1	3	1	3	35	6	6	6	6	5	2	2	5	2	5	5	3	53	2	2	5	5	3	7	5	5	6	7	47
Woman	2	2	2	2	2	1	2	1	3	2	1	2	2	2	2	2	2	3	1	2	38	6	6	6	6	5	1	1	5	1	5	5	1	48	2	2	6	5	5	5	5	4	5	5	44
Man	4	1	4	2	1	2	1	2	2	2	1	2	3	4	2	4	2	3	1	3	46	6	5	5	6	6	1	1	6	3	6	5	5	55	2	3	5	5	3	5	5	5	3	5	41
Man	4	2	2	1	2	1	3	3	3	2	4	1	1	1	2	2	4	1	3	1	43	6	5	5	6	6	5	5	6	5	5	5	5	64	5	3	5	2	6	3	5	5	5	5	44
Man	2	2	2	2	2	2	1	2	3	2	3	1	2	2	2	2	2	2	2	2	40	6	6	5	6	5	5	5	6	5	5	6	5	65	6	2	5	3	5	5	5	4	5	5	45
Man	3	3	2	1	2	1	1	4	2	2	3	2	1	1	2	3	3	2	2	1	41	4	4	6	6	6	6	6	6	6	6	6	6	68	2	4	3	5	4	4	4	4	3	4	37
Woman	3	3	2	2	3	2	2	2	2	3	3	2	2	3	3	2	3	2	3	2	49	6	6	6	6	6	5	5	6	5	6	4	5	66	5	4	4	6	4	5	4	4	4	4	44
Man	3	1	4	2	1	2	1	1	2	2	2	2	2	3	2	1	2	2	1	2	38	5	4	6	6	3	2	2	6	3	5	6	2	50	5	4	2	6	2	6	3	5	4	6	43
Woman	1	1	3	2	2	1	1	1	2	2	2	1	1	4	2	2	1	1	1	1	32	3	3	5	3	2	2	1	5	3	2	5	2	36	2	6	2	6	2	6	6	2	2	6	40
Man	2	3	2	1	3	1	3	3	2	3	4	2	1	2	2	3	1	1	3	1	43	2	2	2	2	2	2	2	6	2	2	5	5	34	6	6	2	6	2	2	6	6	2	6	44
Man	1	2	1	1	1	1	1	1	2	2	2	2	1	2	2	2	1	1	2	1	29	1	1	6	2	2	2	2	6	2	2	5	2	33	2	2	2	6	2	6	2	6	2	6	36
Woman	2	2	2	1	2	1	1	1	2	2	3	1	1	3	2	2	1	1	1	1	32	3	3	6	6	2	2	2	5	2	6	5	2	44	6	2	6	5	2	2	6	2	2	6	39
Man	3	2	3	1	1	1	2	1	2	2	3	1	1	2	2	2	1	1	2	1	34	2	5	5	5	2	2	2	6	2	4	5	2	42	2	2	2	6	2	6	6	6	2	6	40
Man	1	1	1	1	2	1	1	1	2	2	3	2	1	3	2	2	1	3	2	2	34	3	3	6	3	3	2	2	5	2	5	5	2	41	2	6	2	6	2	2	4	6	2	6	38
Man	1	1	2	2	1	2	1	1	2	2	3	1	1	3	2	1	1	1	3	2	33	2	2	6	2	2	2	2	6	2	2	2	2	32	2	6	2	6	2	2	5	6	2	6	39
Woman	1	1	2	1	1	2	1	1	1	1	4	1	1	1	1	2	1	1	1	2	27	3	3	4	2	2	1	1	5	1	2	5	1	30	1	1	1	7	1	6	7	3	6	6	39
Man	4	2	1	1	2	1	1	2	1	3	4	2	1	2	2	2	1	1	1	1	35	5	5	6	6	6	4	2	6	2	6	6	2	56	6	6	6	4	2	2	6	6	2	6	46
Woman	2	1	2	2	2	1	1	1	2	2	3	1	1	2	2	2	1	1	1	1	31	5	5	6	6	3	2	2	6	2	6	5	2	50	2	2	6	6	2	6	5	2	6	6	43
Man	2	2	2	2	1	2	1	2	1	1	3	1	1	2	2	2	1	2	1	2	33	3	3	5	5	2	2	1	5	1	1	5	1	34	2	6	2	6	2	6	3	6	3	6	42
Man	1	1	1	1	1	2	1	1	1	2	4	1	1	2	1	1	1	1	1	1	26	5	4	6	4	2	2	2	5	1	2	5	2	40	6	6	2	2	2	3	3	6	5	6	41
Man	3	1	1	1	1	1	1	1	2	1	4	1	1	2	2	2	1	1	1	1	29	5	5	5	5	3	2	1	5	2	2	5	2	42	5	5	2	2	2	2	3	6	5	5	37
Woman	3	2	1	1	2	1	2	2	2	2	4	1	1	2	2	2	1	1	1	1	34	5	4	5	4	2	2	1	5	1	4	5	1	39	6	2	1	6	6	2	5	3	6	6	43
Woman	1	1	2	2	1	2	1	1	1	1	4	1	1	2	2	2	1	1	1	1	29	3	5	5	2	2	1	1	5	1	2	5	2	34	2	2	1	6	2	6	5	6	1	6	37
Woman	2	2	2	1	2	1	1	1	2	2	3	1	1	2	2	1	1	2	1	1	31	5	4	5	3	2	2	2	5	2	2	5	2	39	6	1	1	6	1	2	6	5	2	6	36
Man	4	2	1	1	1	1	1	1	1	2	4	1	1	2	2	2	2	1	1	1	32	5	6	5	6	5	5	5	6	5	6	5	6	65	6	2	6	2	6	2	6	2	6	1	39
Man	3	1	2	2	1	1	1	2	2	3	2	2	1	2	3	2	2	3	1	2	38	5	3	6	5	4	3	3	5	3	5	6	3	51	3	5	2	6	2	6	4	6	2	5	41
Man	3	1	3	2	2	1	1	2	2	1	4	1	2	3	2	2	2	2	2	1	39	4	2	5	5	3	2	2	5	2	4	2	2	38	2	6	2	6	2	6	5	2	2	5	38
Man	2	1	3	1	1	1	2	1	2	2	3	1	1	3	2	2	1	1	1	1	32	5	3	6	6	5	2	1	6	1	5	5	1	46	2	5	2	6	2	5	5	6	2	6	41
Man	3	1	2	1	2	1	1	1	2	2	3	1	1	3	2	2	1	1	2	1	33	5	5	5	5	2	2	2	6	2	5	5	2	46	6	5	3	6	2	2	6	5	2	6	43
Man	4	1	3	1	2	1	2	2	2	2	3	1	1	4	2	2	3	1	2	1	40	4	5	6	6	2	3	1	5	2	5	5	2	46	6	2	5	3	2	2	6	6	6	6	44
Man	2	1	1	1	2	1	1	1	1	2	3	1	1	2	2	2	1	1	1	1	28	5	1	6	3	2	2	2	6	2	2	6	2	39	2	6	2	6	2	2	2	6	2	6	36
Woman	3	1	3	1	3	1	2	1	2	3	3	2	1	2	3	2	3	1	2	1	40	6	6	6	6	6	5	5	6	6	5	5	5	67	6	2	2	3	2	3	6	2	6	6	38
Man	3	2	2	2	2	2	2	2	2	3	3	1	1	1	2	2	1	2	2	1	38	4	4	6	6	4	1	2	5	2	4	5	4	47	4	4	4	4	4	4	4	5	4	5	42
Man	4	2	2	1	1	2	2	2	1	1	2	1	2	2	1	2	1	2	2	1	34	3	3	5	5	4	3	3	5	3	3	5	3	45	3	4	6	4	5	5	5	4	4	4	44
Woman	1	1	3	2	1	1	1	1	2	2	4	1	1	3	2	2	1	2	1	1	33	3	3	5	3	3	2	2	5	2	2	5	2	37	2	2	2	6	2	6	6	2	2	6	36
Man	4	2	2	2	1	1	2	2	2	2	4	1	1	2	2	2	2	1	2	2	39	6	5	6	6	6	6	6	6	6	6	6	6	71	4	5	3	3	4	3	3	5	4	4	38
Man	4	2	3	2	3	1	1	2	3	3	3	1	1	2	4	1	1	1	1	2	41	6	6	5	5	5	4	4	5	4	4	5	3	56	5	4	5	3	4	5	5	5	5	3	44
Woman	4	1	1	4	1	1	1	1	4	2	4	2	1	1	2	2	1	1	1	1	36	6	3	5	3	3	3	3	5	2	2	5	2	42	6	3	6	2	2	2	6	1	6	2	36
Man	3	1	2	1	2	1	1	1	1	2	4	1	1	3	2	2	1	2	2	1	34	2	5	5	2	2	2	2	5	2	2	5	2	36	2	2	2	2	2	6	5	2	6	6	35
Man	4	1	2	2	4	2	1	1	2	4	2	1	2	3	3	2	2	2	1	2	43	4	4	6	3	2	2	2	3	3	3	5	3	40	2	4	5	4	4	4	4	5	4	4	40
Man	1	1	1	1	1	2	1	1	2	2	4	1	1	2	2	1	1	1	2	1	29	2	2	3	5	2	2	1	5	2	2	2	3	31	2	2	2	6	2	6	2	6	2	6	36
Man	1	1	2	1	1	1	1	2	1	1	4	1	1	2	1	2	1	1	1	1	27	2	2	5	2	2	2	2	5	1	2	5	2	32	2	2	2	6	2	6	2	6	2	6	36
Man	3	1	2	1	4	1	1	2	2	4	2	1	1	1	4	2	1	1	1	1	36	5	5	5	5	5	3	2	5	2	4	5	2	48	6	4	5	2	4	3	4	4	4	4	40
Woman	3	4	1	1	4	3	1	3	2	4	4	1	1	1	4	4	1	1	4	1	48	5	6	6	6	5	6	6	6	5	6	5	6	68	5	4	5	3	5	6	5	4	6	5	48
Man	4	2	2	1	3	2	2	3	2	3	3	1	1	3	4	1	1	2	2	3	45	6	5	6	5	5	6	5	5	5	6	5	6	65	5	3	5	4	5	5	5	3	4	4	43
Man	4	1	2	3	3	1	1	1	4	3	1	1	2	3	4	2	2	2	1	3	44	4	4	6	6	4	3	2	5	3	4	6	3	50	5	4	5	3	4	5	5	5	4	4	44
Man	4	1	2	3	3	3	1	1	2	3	1	1	2	3	3	1	2	2	2	1	41	4	4	6	6	4	2	2	5	2	3	5	3	46	5	5	5	4	4	5	5	3	3	3	42
Man	4	3	1	1	2	1	3	3	1	2	4	2	1	2	2	2	1	1	1	1	38	6	6	6	7	6	5	2	6	2	6	5	5	62	6	1	1	1	6	2	6	5	6	3	37
Man	2	1	2	1	2	2	1	1	1	2	4	1	2	2	2	2	1	2	1	2	34	2	4	5	5	2	2	1	5	1	2	6	2	37	2	6	2	6	2	6	4	7	1	6	42
Man	4	3	2	1	2	1	1	2	1	2	4	2	1	2	2	2	1	1	1	1	36	5	5	6	7	6	6	5	7	6	6	5	4	68	6	6	1	6	6	2	3	5	6	6	47
Man	3	2	1	1	2	1	1	1	1	1	4	1	1	2	2	1	1	1	1	1	29	5	5	6	4	3	1	1	5	1	1	5	1	38	6	6	1	6	1	2	3	5	2	6	38
Man	1	3	2	2	1	2	3	2	2	1	3	1	2	3	2	1	1	3	2	2	39	3	3	5	2	1	1	1	5	1	1	5	1	29	6	6	1	7	1	3	2	6	2	6	40
Man	3	2	1	1	2	1	2	1	1	2	4	1	1	2	2	1	2	2	1	1	33	4	4	5	3	3	3	2	5	2	1	5	2	39	2	6	2	6	2	6	2	6	2	6	40
Woman	4	2	3	2	1	2	1	2	1	1	4	1	1	2	2	1	1	2	1	2	36	3	5	3	3	5	2	1	2	1	2	5	1	33	2	1	1	6	1	6	6	6	2	6	37
Woman	2	2	2	1	1	2	1	1	2	1	3	1	1	4	2	2	3	2	1	2	36	3	5	4	4	2	2	2	5	2	3	6	2	40	2	2	1	6	1	6	5	6	2	6	37
Man	2	2	2	1	1	1	1	1	1	1	4	1	1	1	2	2	2	1	1	2	30	3	3	4	2	2	1	2	5	2	2	5	1	32	2	2	2	6	1	6	6	5	2	6	38
Man	4	3	1	3	2	2	3	1	3	2	4	1	3	3	2	1	1	2	3	2	46	6	5	6	5	6	5	5	6	5	6	7	5	67	5	3	5	2	3	3	5	4	5	5	40
Man	4	1	4	3	1	3	1	1	3	1	1	1	3	2	1	1	3	2	1	3	40	5	5	5	6	5	2	2	5	2	5	5	2	49	2	3	5	3	5	5	5	5	5	4	42
Man	4	2	1	1	1	1	1	1	2	2	3	1	1	2	2	2	1	1	1	1	31	3	3	5	3	2	2	2	5	2	2	5	2	36	6	1	1	1	2	2	6	6	7	7	39
Man	3	1	2	1	1	1	1	1	2	1	4	1	1	2	2	1	1	2	2	1	31	3	3	2	2	2	2	1	5	2	2	5	2	31	7	1	1	2	1	2	6	5	6	6	37
Man	4	1	3	2	1	2	1	2	3	2	2	1	2	3	1	1	2	2	1	2	38	5	5	5	6	3	3	2	5	5	5	5	5	54	5	3	5	3	5	5	5	5	5	5	46
Man	3	1	1	2	1	1	1	1	2	1	4	1	2	2	2	1	1	2	2	1	32	3	5	5	2	2	2	2	5	2	2	4	2	36	6	1	2	1	2	2	6	5	6	6	37
Man	4	1	2	4	1	3	1	1	4	1	1	1	3	3	1	1	2	3	1	3	41	5	5	6	5	6	3	3	5	2	5	5	5	55	2	3	5	5	3	5	5	5	3	5	41
Man	4	1	3	3	1	3	1	2	2	2	2	1	3	3	1	2	2	3	1	2	42	5	5	6	5	5	2	2	5	2	5	5	5	52	3	2	5	4	5	5	5	5	5	5	44
Man	4	1	3	3	1	3	1	1	4	1	2	1	3	4	2	2	2	2	1	2	43	5	3	5	3	3	2	2	5	5	2	5	3	43	2	5	3	5	5	5	5	5	2	5	42
Woman	2	2	2	1	2	1	1	1	2	2	4	2	2	3	2	1	2	3	2	3	40	3	3	5	2	2	3	2	6	1	2	5	2	36	1	5	2	6	2	6	2	6	2	6	38
Man	3	1	2	1	1	2	1	1	2	1	3	1	2	1	2	1	1	2	1	1	30	3	3	5	2	3	2	2	5	2	2	5	2	36	6	6	2	5	2	2	1	6	2	6	38
Man	3	2	1	2	1	2	2	1	2	1	4	1	2	4	2	1	2	2	2	2	39	3	3	5	2	1	3	2	6	2	2	5	2	36	6	1	2	6	2	2	5	6	2	6	38
Man	2	2	2	2	1	2	1	1	3	2	3	1	2	3	2	1	2	2	2	2	38	2	2	5	2	2	2	2	6	2	2	5	2	34	6	2	2	5	2	2	5	6	2	6	38
Man	3	2	3	2	1	2	1	1	2	2	4	1	2	1	2	1	1	2	2	1	36	2	5	6	2	2	2	2	6	2	2	6	2	39	6	2	2	6	2	2	6	6	2	6	40
Man	4	2	2	3	1	2	1	2	2	1	3	1	2	2	1	2	1	3	2	2	39	5	6	6	5	5	2	2	5	3	6	5	5	55	2	5	5	5	3	2	5	5	2	5	39
Man	4	1	3	2	1	2	1	1	2	2	1	1	2	3	1	2	1	2	1	2	35	5	5	5	5	5	1	1	5	3	6	6	5	52	6	5	5	5	3	2	5	3	3	5	42
Man	3	1	2	1	1	2	1	1	2	1	4	2	1	2	2	1	2	2	2	2	35	2	4	5	2	3	2	3	5	2	2	5	2	37	6	2	2	4	2	5	6	5	6	6	44
Man	3	1	2	1	1	2	1	2	3	2	4	1	2	2	1	2	3	2	1	1	37	2	2	6	2	2	2	2	5	2	2	5	2	34	6	1	1	2	2	2	5	5	6	6	36
Man	4	1	4	3	1	2	1	1	2	1	1	1	2	2	1	2	2	3	1	2	37	5	5	5	6	5	2	1	5	5	5	5	3	52	2	2	5	3	5	6	5	5	5	5	43
Woman	1	1	3	3	2	2	1	1	4	1	3	1	2	3	1	1	3	2	1	2	38	2	2	5	1	2	2	2	6	2	2	5	2	33	2	2	2	6	2	5	6	6	2	6	39
Man	2	1	2	2	1	2	1	2	2	2	4	1	2	3	2	1	3	2	2	2	39	2	6	5	2	2	2	2	6	2	1	6	2	38	6	2	2	5	1	5	6	6	2	6	41
Man	2	2	1	2	1	2	3	1	2	2	4	1	2	3	2	2	3	2	1	2	40	2	2	5	2	2	2	2	5	2	2	6	2	34	6	1	1	6	1	1	5	6	2	5	34
Man	4	3	3	3	1	3	2	1	2	1	3	1	2	4	1	2	2	3	2	3	46	5	5	5	5	5	3	3	5	5	5	6	3	55	2	5	5	5	3	5	3	5	3	5	41
Woman	4	1	3	4	1	4	1	1	2	1	2	1	2	4	1	1	2	3	2	4	44	6	5	6	6	6	3	3	6	4	5	5	4	59	5	5	4	5	2	5	5	5	3	5	44
Woman	4	1	3	3	2	3	1	2	3	2	2	2	2	3	2	3	3	3	1	3	48	5	5	5	5	5	3	3	6	4	5	6	4	56	5	5	5	5	5	3	5	5	3	5	46
Man	4	3	1	2	3	1	4	3	2	3	4	1	2	3	3	1	1	2	3	2	48	6	6	7	7	7	2	2	6	5	6	6	5	65	6	2	6	3	6	2	6	4	6	6	47
Man	4	1	4	4	1	4	1	1	2	1	1	1	4	4	1	1	2	4	1	4	46	5	3	5	3	5	1	1	3	1	5	3	1	36	1	1	5	7	4	7	5	5	5	5	45
Man	4	2	1	1	2	1	3	3	2	2	3	1	1	2	2	1	2	2	2	1	38	7	7	7	7	7	4	4	7	4	7	7	7	75	6	2	6	1	6	2	6	4	6	5	44
Man	2	4	1	1	2	1	4	4	4	2	4	3	1	2	2	4	2	1	4	1	49	6	6	6	6	6	5	5	6	5	6	6	6	69	7	1	7	1	7	1	7	2	6	6	45
